# Supplementary material for: Autonomous Reaction Network Exploration in Homogeneous and Heterogeneous Catalysis
Source: Top Catal. 2022 Jan 13;65(1-4):6–39. doi: 10.1007/s11244-021-01543-9 (PMC8816766; doi:10.1007/s11244-021-01543-9)
Supplement: Supplementary file 2 — Supplementary file2 (ZIP 3070 kb) [file 11244_2021_1543_MOESM2_ESM.zip]

Archive with 4,220 entries (4,219 files):
- compounds_centroids_xyz/
- compounds_centroids_xyz/60c8a68ba638820ca3724b19.xyz
- compounds_centroids_xyz/60c99756a638821f2121bc86.xyz
- compounds_centroids_xyz/60d8def54e86f13a5f56a518.xyz
- compounds_centroids_xyz/60d9978a4e86f13a5f56a943.xyz
- compounds_centroids_xyz/60d8f8ad4e86f13a5f56a5ec.xyz
- compounds_centroids_xyz/60de21e74e86f122be00282e.xyz
- compounds_centroids_xyz/60d5ffc3a638827ed22af7a8.xyz
- compounds_centroids_xyz/60d8e9234e86f13a5f56a5af.xyz
- compounds_centroids_xyz/60d9b75e4e86f13a5f56aa75.xyz
- compounds_centroids_xyz/60dcfd594e86f1e23f61744b.xyz
- compounds_centroids_xyz/60e033274e86f1e63e3dc766.xyz
- compounds_centroids_xyz/60d968094e86f13a5f56a733.xyz
- compounds_centroids_xyz/60d9874f4e86f13a5f56a872.xyz
- compounds_centroids_xyz/60d988744e86f13a5f56a886.xyz
- compounds_centroids_xyz/60d8dd384e86f13a5f56a502.xyz
- compounds_centroids_xyz/60d9838d4e86f13a5f56a836.xyz
- compounds_centroids_xyz/60d8d3aa4e86f13a5f56a473.xyz
- compounds_centroids_xyz/60def40c4e86f122be002ac5.xyz
- compounds_centroids_xyz/60de6b374e86f122be002901.xyz
- compounds_centroids_xyz/60d9b4a34e86f13a5f56aa6e.xyz
- compounds_centroids_xyz/60d7733e4e86f1c8c019e371.xyz
- compounds_centroids_xyz/60d97f114e86f13a5f56a7e9.xyz
- compounds_centroids_xyz/60d6009aa638827ed22af7b4.xyz
- compounds_centroids_xyz/60c99b49a638821f2121c181.xyz
- compounds_centroids_xyz/60d979c34e86f13a5f56a7bf.xyz
- compounds_centroids_xyz/60c8a965a638820ca3724f5a.xyz
- compounds_centroids_xyz/60d99bbf4e86f13a5f56a9b5.xyz
- compounds_centroids_xyz/60c9956ba638821f2121b71a.xyz
- compounds_centroids_xyz/60d8d5cc4e86f13a5f56a491.xyz
- compounds_centroids_xyz/60de12bf4e86f122be00280c.xyz
- compounds_centroids_xyz/60d9b9a04e86f13a5f56aa80.xyz
- compounds_centroids_xyz/60d76d964e86f1c8c019e336.xyz
- compounds_centroids_xyz/60d9bb6b4e86f13a5f56aa8b.xyz
- compounds_centroids_xyz/60de10254e86f122be002809.xyz
- compounds_centroids_xyz/60d771364e86f1c8c019e35b.xyz
- compounds_centroids_xyz/60e041144e86f1e63e3dc7b2.xyz
- compounds_centroids_xyz/60c8a627a638820ca3724a76.xyz
- compounds_centroids_xyz/60df07934e86f122be002b0c.xyz
- compounds_centroids_xyz/60d965b04e86f13a5f56a721.xyz
- compounds_centroids_xyz/60de5e344e86f122be0028c3.xyz
- compounds_centroids_xyz/60c8a717a638820ca3724c0b.xyz
- compounds_centroids_xyz/60d7760a4e86f1c8c019e3a5.xyz
- compounds_centroids_xyz/60de92e44e86f122be00296f.xyz
- compounds_centroids_xyz/60d772b44e86f1c8c019e36b.xyz
- compounds_centroids_xyz/60d766e94e86f1c8c019e2da.xyz
- compounds_centroids_xyz/60de57004e86f122be0028b5.xyz
- compounds_centroids_xyz/60c99576a638821f2121b744.xyz
- compounds_centroids_xyz/60de39c14e86f122be00286a.xyz
- compounds_centroids_xyz/60d999654e86f13a5f56a976.xyz
- compounds_centroids_xyz/60d99eed4e86f1fb9718b80c.xyz
- compounds_centroids_xyz/60debf264e86f122be002a0e.xyz
- compounds_centroids_xyz/60d994b54e86f13a5f56a920.xyz
- compounds_centroids_xyz/60d9c1fe4e86f13a5f56aa9d.xyz
- compounds_centroids_xyz/60d8df684e86f13a5f56a51f.xyz
- compounds_centroids_xyz/60dce7154e86f1e23f617433.xyz
- compounds_centroids_xyz/60d9502d4e86f13a5f56a6bb.xyz
- compounds_centroids_xyz/60dd4be84e86f1e23f6174cf.xyz
- compounds_centroids_xyz/60de2dba4e86f122be002845.xyz
- compounds_centroids_xyz/60d8d26f4e86f13a5f56a466.xyz
- compounds_centroids_xyz/60de3b4c4e86f122be00286e.xyz
- compounds_centroids_xyz/60d983ad4e86f13a5f56a839.xyz
- compounds_centroids_xyz/60dd5af04e86f13a5f56c218.xyz
- compounds_centroids_xyz/60d9a49d4e86f1fb9718b844.xyz
- compounds_centroids_xyz/60dd036e4e86f1e23f617454.xyz
- compounds_centroids_xyz/60c8a7d5a638820ca3724d7c.xyz
- compounds_centroids_xyz/60d9f1984e86f1fb9718b954.xyz
- compounds_centroids_xyz/60d8cb064e86f13a5f56a3ee.xyz
- compounds_centroids_xyz/60d99ac34e86f13a5f56a99c.xyz
- compounds_centroids_xyz/60d8e6b44e86f13a5f56a595.xyz
- compounds_centroids_xyz/60deba8d4e86f122be002a05.xyz
- compounds_centroids_xyz/60dcfdd04e86f1e23f61744c.xyz
- compounds_centroids_xyz/60d987774e86f13a5f56a876.xyz
- compounds_centroids_xyz/60c8a23ea638820ca37244c9.xyz
- compounds_centroids_xyz/60c89f95a638820ca3723d7c.xyz
- compounds_centroids_xyz/60d97fd54e86f13a5f56a7f2.xyz
- compounds_centroids_xyz/60d8dcd94e86f13a5f56a4fa.xyz
- compounds_centroids_xyz/60e04dee4e86f1e63e3dc7f5.xyz
- compounds_centroids_xyz/60d8db7e4e86f13a5f56a4db.xyz
- compounds_centroids_xyz/60da14174e86f13a5f56ab73.xyz
- compounds_centroids_xyz/60d8d61f4e86f13a5f56a495.xyz
- compounds_centroids_xyz/60d8c5af4e86f13a5f56a3a3.xyz
- compounds_centroids_xyz/60d948894e86f13a5f56a66e.xyz
- compounds_centroids_xyz/60d9be114e86f1fb9718b8c4.xyz
- compounds_centroids_xyz/60d91aff4e86f13a5f56a640.xyz
- compounds_centroids_xyz/60c9e1d8a63882520b74a29a.xyz
- compounds_centroids_xyz/60d8e1154e86f13a5f56a541.xyz
- compounds_centroids_xyz/60d992124e86f13a5f56a8f1.xyz
- compounds_centroids_xyz/60dd27f34e86f1e23f617498.xyz
- compounds_centroids_xyz/60dd1bc14e86f1e23f61747d.xyz
- compounds_centroids_xyz/60d8cd634e86f13a5f56a417.xyz
- compounds_centroids_xyz/60dec1604e86f122be002a14.xyz
- compounds_centroids_xyz/60dd4cde4e86f1e23f6174d2.xyz
- compounds_centroids_xyz/60d984894e86f13a5f56a84e.xyz
- compounds_centroids_xyz/60d9f61b4e86f13a5f56ab34.xyz
- compounds_centroids_xyz/60de5e934e86f122be0028c5.xyz
- compounds_centroids_xyz/60d9af024e86f1fb9718b87d.xyz
- compounds_centroids_xyz/60d983bd4e86f13a5f56a83b.xyz
- compounds_centroids_xyz/60d8d3754e86f13a5f56a471.xyz
- compounds_centroids_xyz/60c8a86ba638820ca3724e4c.xyz
- compounds_centroids_xyz/60de91234e86f122be002966.xyz
- compounds_centroids_xyz/60d8d2064e86f13a5f56a462.xyz
- compounds_centroids_xyz/60d9db9c4e86f13a5f56aae3.xyz
- compounds_centroids_xyz/60d996e94e86f13a5f56a939.xyz
- compounds_centroids_xyz/60d8e2324e86f13a5f56a553.xyz
- compounds_centroids_xyz/60d992d34e86f13a5f56a8ff.xyz
- compounds_centroids_xyz/60d957354e86f13a5f56a6de.xyz
- compounds_centroids_xyz/60d980994e86f13a5f56a7fe.xyz
- compounds_centroids_xyz/60ded0334e86f122be002a41.xyz
- compounds_centroids_xyz/60de15ab4e86f122be002815.xyz
- compounds_centroids_xyz/60de95904e86f122be00297e.xyz
- compounds_centroids_xyz/60c99577a638821f2121b74c.xyz
- compounds_centroids_xyz/60d8df4e4e86f13a5f56a51d.xyz
- compounds_centroids_xyz/60dd3fce4e86f1e23f6174b4.xyz
- compounds_centroids_xyz/60d176f1a638827c173f8408.xyz
- compounds_centroids_xyz/60d9a0e14e86f1fb9718b824.xyz
- compounds_centroids_xyz/60c8a1eea638820ca372441c.xyz
- compounds_centroids_xyz/60da27fb4e86f13a5f56abc4.xyz
- compounds_centroids_xyz/60d998d64e86f13a5f56a965.xyz
- compounds_centroids_xyz/60d8d92b4e86f13a5f56a4bd.xyz
- compounds_centroids_xyz/60d985a14e86f13a5f56a85f.xyz
- compounds_centroids_xyz/60d99dc04e86f1fb9718b7fa.xyz
- compounds_centroids_xyz/60d8dc0f4e86f13a5f56a4e7.xyz
- compounds_centroids_xyz/60d99e374e86f1fb9718b802.xyz
- compounds_centroids_xyz/60d8d68e4e86f13a5f56a499.xyz
- compounds_centroids_xyz/60d99ae44e86f13a5f56a9a0.xyz
- compounds_centroids_xyz/60c8a6e5a638820ca3724b91.xyz
- compounds_centroids_xyz/60d773e54e86f1c8c019e37b.xyz
- compounds_centroids_xyz/60d8d7fa4e86f13a5f56a4b4.xyz
- compounds_centroids_xyz/60d8e25c4e86f13a5f56a556.xyz
- compounds_centroids_xyz/60deac664e86f122be0029e3.xyz
- compounds_centroids_xyz/60de6df84e86f122be00290d.xyz
- compounds_centroids_xyz/60d9c8b34e86f1fb9718b8e9.xyz
- compounds_centroids_xyz/60d775704e86f1c8c019e39d.xyz
- compounds_centroids_xyz/60d9a3154e86f1fb9718b838.xyz
- compounds_centroids_xyz/60dd26704e86f1e23f617493.xyz
- compounds_centroids_xyz/60d8dcc24e86f13a5f56a4f9.xyz
- compounds_centroids_xyz/60d978264e86f13a5f56a7ae.xyz
- compounds_centroids_xyz/60d9a4cd4e86f1fb9718b847.xyz
- compounds_centroids_xyz/60d173b2a638827c173f8271.xyz
- compounds_centroids_xyz/60d9583b4e86f13a5f56a6e6.xyz
- compounds_centroids_xyz/60c99577a638821f2121b74b.xyz
- compounds_centroids_xyz/60d8c8984e86f13a5f56a3cd.xyz
- compounds_centroids_xyz/60d990594e86f13a5f56a8e9.xyz
- compounds_centroids_xyz/60d8d70f4e86f13a5f56a4a1.xyz
- compounds_centroids_xyz/60d99ba44e86f13a5f56a9b2.xyz
- compounds_centroids_xyz/60d76b7e4e86f1c8c019e310.xyz
- compounds_centroids_xyz/60e03e514e86f1e63e3dc7a4.xyz
- compounds_centroids_xyz/60c99710a638821f2121bc3c.xyz
- compounds_centroids_xyz/60da05da4e86f13a5f56ab58.xyz
- compounds_centroids_xyz/60dd504a4e86f1e23f6174de.xyz
- compounds_centroids_xyz/60d997df4e86f13a5f56a949.xyz
- compounds_centroids_xyz/60d7752c4e86f1c8c019e398.xyz
- compounds_centroids_xyz/60dea2784e86f122be0029bc.xyz
- compounds_centroids_xyz/60d8d3b34e86f13a5f56a474.xyz
- compounds_centroids_xyz/60de3ccb4e86f122be002873.xyz
- compounds_centroids_xyz/60c99c7fa638821f2121c201.xyz
- compounds_centroids_xyz/60c8a017a638820ca3723efe.xyz
- compounds_centroids_xyz/60c8a586a638820ca3724955.xyz
- compounds_centroids_xyz/60ded0eb4e86f122be002a44.xyz
- compounds_centroids_xyz/60e032fe4e86f1e63e3dc765.xyz
- compounds_centroids_xyz/60d99ab84e86f13a5f56a99a.xyz
- compounds_centroids_xyz/60d90ee84e86f13a5f56a626.xyz
- compounds_centroids_xyz/60c8a681a638820ca3724b06.xyz
- compounds_centroids_xyz/60d9690e4e86f13a5f56a73c.xyz
- compounds_centroids_xyz/60c8a5d6a638820ca3724a1c.xyz
- compounds_centroids_xyz/60d969de4e86f13a5f56a741.xyz
- compounds_centroids_xyz/60de84984e86f122be00293c.xyz
- compounds_centroids_xyz/60de49194e86f122be002897.xyz
- compounds_centroids_xyz/60dec3f14e86f122be002a1d.xyz
- compounds_centroids_xyz/60d9aa304e86f1fb9718b867.xyz
- compounds_centroids_xyz/60d9901e4e86f13a5f56a8e6.xyz
- compounds_centroids_xyz/60d77ab64e86f1c8c019e3d8.xyz
- compounds_centroids_xyz/60d8dee64e86f13a5f56a516.xyz
- compounds_centroids_xyz/60dea5044e86f122be0029c5.xyz
- compounds_centroids_xyz/60d980d84e86f13a5f56a805.xyz
- compounds_centroids_xyz/60d91a114e86f13a5f56a635.xyz
- compounds_centroids_xyz/60d909334e86f13a5f56a618.xyz
- compounds_centroids_xyz/60d8cd6f4e86f13a5f56a418.xyz
- compounds_centroids_xyz/60d768934e86f1c8c019e2f6.xyz
- compounds_centroids_xyz/60d91f364e86f13a5f56a653.xyz
- compounds_centroids_xyz/60de27684e86f122be002839.xyz
- compounds_centroids_xyz/60d9948c4e86f13a5f56a91e.xyz
- compounds_centroids_xyz/60d8d4864e86f13a5f56a481.xyz
- compounds_centroids_xyz/60d9a46b4e86f1fb9718b843.xyz
- compounds_centroids_xyz/60d8cc564e86f13a5f56a40a.xyz
- compounds_centroids_xyz/60d601f3a638827ed22af7d4.xyz
- compounds_centroids_xyz/60def2dc4e86f122be002ac3.xyz
- compounds_centroids_xyz/60d977d04e86f13a5f56a7aa.xyz
- compounds_centroids_xyz/60c89f95a638820ca3723d7b.xyz
- compounds_centroids_xyz/60d176caa638827c173f8400.xyz
- compounds_centroids_xyz/60d9746b4e86f13a5f56a79d.xyz
- compounds_centroids_xyz/60d922774e86f13a5f56a659.xyz
- compounds_centroids_xyz/60e0305a4e86f1e63e3dc755.xyz
- compounds_centroids_xyz/60d768f34e86f1c8c019e2fc.xyz
- compounds_centroids_xyz/60de85514e86f122be00293e.xyz
- compounds_centroids_xyz/60d8dfa34e86f13a5f56a523.xyz
- compounds_centroids_xyz/60e042ee4e86f1e63e3dc7bb.xyz
- compounds_centroids_xyz/60c8a7d5a638820ca3724d7b.xyz
- compounds_centroids_xyz/60dd2bd94e86f1e23f61749f.xyz
- compounds_centroids_xyz/60dea4764e86f122be0029c3.xyz
- compounds_centroids_xyz/60de6a564e86f122be0028fb.xyz
- compounds_centroids_xyz/60df094f4e86f122be002b15.xyz
- compounds_centroids_xyz/60d8e7ed4e86f13a5f56a5a5.xyz
- compounds_centroids_xyz/60dd4e9f4e86f1e23f6174d8.xyz
- compounds_centroids_xyz/60c8b123a638820ca3725801.xyz
- compounds_centroids_xyz/60da5c454e86f1fb9718bde0.xyz
- compounds_centroids_xyz/60e046214e86f1e63e3dc7cd.xyz
- compounds_centroids_xyz/60d90a894e86f13a5f56a61c.xyz
- compounds_centroids_xyz/60de1ba54e86f122be002824.xyz
- compounds_centroids_xyz/60dec7db4e86f122be002a29.xyz
- compounds_centroids_xyz/60d989e54e86f13a5f56a89a.xyz
- compounds_centroids_xyz/60df09d04e86f122be002b18.xyz
- compounds_centroids_xyz/60d908224e86f13a5f56a610.xyz
- compounds_centroids_xyz/60d8c97e4e86f13a5f56a3d2.xyz
- compounds_centroids_xyz/60c99576a638821f2121b745.xyz
- compounds_centroids_xyz/60e03d2e4e86f1e63e3dc79d.xyz
- compounds_centroids_xyz/60d97a074e86f13a5f56a7c2.xyz
- compounds_centroids_xyz/60de4a794e86f122be00289a.xyz
- compounds_centroids_xyz/60d9757d4e86f13a5f56a7a3.xyz
- compounds_centroids_xyz/60d982ea4e86f13a5f56a822.xyz
- compounds_centroids_xyz/60c8b188a638820ca37258ad.xyz
- compounds_centroids_xyz/60dea5574e86f122be0029c6.xyz
- compounds_centroids_xyz/60e040c14e86f1e63e3dc7b0.xyz
- compounds_centroids_xyz/60deee1e4e86f122be002ab7.xyz
- compounds_centroids_xyz/60dee81a4e86f122be002aa9.xyz
- compounds_centroids_xyz/60e041454e86f1e63e3dc7b3.xyz
- compounds_centroids_xyz/60decac34e86f122be002a30.xyz
- compounds_centroids_xyz/60d9a7ba4e86f13a5f56aa2a.xyz
- compounds_centroids_xyz/60d902944e86f13a5f56a5fd.xyz
- compounds_centroids_xyz/60d999d84e86f13a5f56a983.xyz
- compounds_centroids_xyz/60d9938b4e86f13a5f56a908.xyz
- compounds_centroids_xyz/60d9977b4e86f13a5f56a942.xyz
- compounds_centroids_xyz/60d8e1424e86f13a5f56a544.xyz
- compounds_centroids_xyz/60def19a4e86f122be002ac0.xyz
- compounds_centroids_xyz/60c8a50ea638820ca3724892.xyz
- compounds_centroids_xyz/60d9ba1d4e86f13a5f56aa83.xyz
- compounds_centroids_xyz/60d94b0e4e86f13a5f56a68d.xyz
- compounds_centroids_xyz/60de61564e86f122be0028d3.xyz
- compounds_centroids_xyz/60d56453a6388208ce5715c4.xyz
- compounds_centroids_xyz/60d97bb44e86f13a5f56a7cd.xyz
- compounds_centroids_xyz/60d999304e86f13a5f56a970.xyz
- compounds_centroids_xyz/60c998b4a638821f2121beed.xyz
- compounds_centroids_xyz/60de54274e86f122be0028b2.xyz
- compounds_centroids_xyz/60d97dab4e86f13a5f56a7df.xyz
- compounds_centroids_xyz/60de4c514e86f122be0028a0.xyz
- compounds_centroids_xyz/60da211e4e86f1fb9718b9d4.xyz
- compounds_centroids_xyz/60c9990ea638821f2121bf6a.xyz
- compounds_centroids_xyz/60d91abc4e86f13a5f56a63d.xyz
- compounds_centroids_xyz/60d775814e86f1c8c019e39f.xyz
- compounds_centroids_xyz/60c99ac6a638821f2121c13f.xyz
- compounds_centroids_xyz/60c8a0e9a638820ca37241a0.xyz
- compounds_centroids_xyz/60d967874e86f13a5f56a72f.xyz
- compounds_centroids_xyz/60d918054e86f13a5f56a62e.xyz
- compounds_centroids_xyz/60c8a68ba638820ca3724b18.xyz
- compounds_centroids_xyz/60e04a0d4e86f1e63e3dc7e0.xyz
- compounds_centroids_xyz/60dcdbe34e86f1e23f617423.xyz
- compounds_centroids_xyz/60de906f4e86f122be002963.xyz
- compounds_centroids_xyz/60d94fa24e86f13a5f56a6b8.xyz
- compounds_centroids_xyz/60da135f4e86f1fb9718b99a.xyz
- compounds_centroids_xyz/60d8cf6b4e86f13a5f56a432.xyz
- compounds_centroids_xyz/60d8dd0c4e86f13a5f56a4ff.xyz
- compounds_centroids_xyz/60d9af3d4e86f1fb9718b87f.xyz
- compounds_centroids_xyz/60de70434e86f122be002912.xyz
- compounds_centroids_xyz/60c99756a638821f2121bc85.xyz
- compounds_centroids_xyz/60e03ecf4e86f1e63e3dc7a6.xyz
- compounds_centroids_xyz/60de1a934e86f122be002823.xyz
- compounds_centroids_xyz/60dd47144e86f1e23f6174c3.xyz
- compounds_centroids_xyz/60da1a9a4e86f1fb9718b9bc.xyz
- compounds_centroids_xyz/60d777774e86f1c8c019e3be.xyz
- compounds_centroids_xyz/60d779224e86f1c8c019e3d0.xyz
- compounds_centroids_xyz/60d8ea4d4e86f13a5f56a5bd.xyz
- compounds_centroids_xyz/60dcbea34e86f1e23f61740d.xyz
- compounds_centroids_xyz/60d9a3874e86f1fb9718b83a.xyz
- compounds_centroids_xyz/60c89fc7a638820ca3723e1a.xyz
- compounds_centroids_xyz/60d9863f4e86f13a5f56a860.xyz
- compounds_centroids_xyz/60d8dba64e86f13a5f56a4df.xyz
- compounds_centroids_xyz/60d9c5ac4e86f13a5f56aaac.xyz
- compounds_centroids_xyz/60dee24d4e86f122be002a94.xyz
- compounds_centroids_xyz/60c99594a638821f2121b7f9.xyz
- compounds_centroids_xyz/60d8e6704e86f13a5f56a591.xyz
- compounds_centroids_xyz/60d778864e86f1c8c019e3c9.xyz
- compounds_centroids_xyz/60d9735f4e86f13a5f56a794.xyz
- compounds_centroids_xyz/60d96e944e86f13a5f56a774.xyz
- compounds_centroids_xyz/60d961ed4e86f13a5f56a709.xyz
- compounds_centroids_xyz/60d9a23c4e86f1fb9718b832.xyz
- compounds_centroids_xyz/60d906f54e86f13a5f56a607.xyz
- compounds_centroids_xyz/60d99a674e86f13a5f56a991.xyz
- compounds_centroids_xyz/60c9956ba638821f2121b71b.xyz
- compounds_centroids_xyz/60d98cc14e86f13a5f56a8bc.xyz
- compounds_centroids_xyz/60dd05b54e86f1e23f617458.xyz
- compounds_centroids_xyz/60d775244e86f1c8c019e397.xyz
- compounds_centroids_xyz/60c9e1d9a63882520b74a29c.xyz
- compounds_centroids_xyz/60de74494e86f122be00291f.xyz
- compounds_centroids_xyz/60d96ec54e86f13a5f56a777.xyz
- compounds_centroids_xyz/60d998864e86f13a5f56a95b.xyz
- compounds_centroids_xyz/60c99b49a638821f2121c182.xyz
- compounds_centroids_xyz/60d999964e86f13a5f56a97c.xyz
- compounds_centroids_xyz/60df05764e86f122be002aff.xyz
- compounds_centroids_xyz/60deaaf64e86f122be0029dd.xyz
[truncated: 3,920 more entries]
