# Supplementary material for: Autonomous Reaction Network Exploration in Homogeneous and Heterogeneous Catalysis
Source: Top Catal. 2022 Jan 13;65(1-4):6–39. doi: 10.1007/s11244-021-01543-9 (PMC8816766; doi:10.1007/s11244-021-01543-9)
Supplement: Supplementary file 2 — Supplementary file2 (ZIP 3070 kb) [file 11244_2021_1543_MOESM2_ESM.zip › compounds_centroids_xyz/60c8a68ba638820ca3724b19.xyz]

27
0 1
C     -2.5751129286    0.0419230966   -1.6455771454
C     -2.5342653601   -1.0702657424   -0.6057094905
C     -1.4172014216   -0.8737375579    0.4281937787
H     -3.3963273092   -0.1190128050   -2.3407980753
H     -2.7173614445    1.0099632107   -1.1691602887
H     -1.6474689106    0.0668950359   -2.2120126764
H     -3.4926802080   -1.1121199474   -0.0822611138
H     -1.4993668386   -1.6697018367    1.1725189630
H     -1.5658562974    0.0805803655    0.9358540784
C      2.5409485334    1.9082812664    0.2583779554
C      1.7888203540    0.6216625818    0.5898239059
C      1.2410051068    0.6794835590    2.0127299615
H      3.3630862315    2.0596709006    0.9545932727
H      2.9488808299    1.8690991817   -0.7493988790
H      1.8735171776    2.7653900756    0.3249490508
H      2.4856831196   -0.2206549673    0.5217282830
H      2.0477793566    0.8522305297    2.7219541684
H      0.5212310335    1.4899741532    2.1111439160
C      0.5067729579   -2.0664769751   -0.5518347251
C     -0.0507363259   -0.9162430885   -0.2047918718
C      0.6613609709    0.3910836328   -0.4310794079
H      0.0219084682   -3.0120711832   -0.3753519503
H      1.4728070878   -2.1100922794   -1.0263688779
H      0.7503204723   -0.2551013511    2.2729187159
H     -2.3857922837   -2.0272802396   -1.1098427634
H      1.1022541052    0.3954671436   -1.4310245814
H     -0.0442064772    1.2210532404   -0.3695742027
