# Supplementary material for: Autonomous Reaction Network Exploration in Homogeneous and Heterogeneous Catalysis
Source: Top Catal. 2022 Jan 13;65(1-4):6–39. doi: 10.1007/s11244-021-01543-9 (PMC8816766; doi:10.1007/s11244-021-01543-9)
Supplement: Supplementary file 2 — Supplementary file2 (ZIP 3070 kb) [file 11244_2021_1543_MOESM2_ESM.zip › compounds_centroids_xyz/60c99756a638821f2121bc86.xyz]

18
0 1
C     -1.0459326634   -0.6017966299   -1.9585454966
C     -0.8874461971   -0.7855124664   -0.4725671883
C     -1.5670406474    0.1527122831    0.4684449978
H     -0.2365629625   -1.0980711620   -2.4894916076
H     -1.9940160855   -1.0227412527   -2.2897784913
H     -1.0218406452    0.4543597985   -2.2119928509
H     -0.8001589310   -1.8190714450   -0.1578084600
H     -1.9641132704   -0.2126002981    1.4027688520
H     -2.1068305932    0.9846222756    0.0445841103
C     -0.0574114256    0.2078463116    0.3288494519
C      0.7745818126   -0.2963069119    1.4434518185
C      1.8084410125    0.3461650129    1.9627029312
H      0.4802323242   -1.2650822132    1.8230848052
H      2.2641755962    1.3033352421   -0.7428010957
H      2.3857002529   -0.0696827141    2.7695434438
H      2.1033001738    1.3238928572    1.6175350788
O      1.4632971956    1.0465968356   -1.2209784353
O      0.4016250534    1.3513344768   -0.3170018639
