# Supplementary material for: Autonomous Reaction Network Exploration in Homogeneous and Heterogeneous Catalysis
Source: Top Catal. 2022 Jan 13;65(1-4):6–39. doi: 10.1007/s11244-021-01543-9 (PMC8816766; doi:10.1007/s11244-021-01543-9)
Supplement: Supplementary file 2 — Supplementary file2 (ZIP 3070 kb) [file 11244_2021_1543_MOESM2_ESM.zip › compounds_centroids_xyz/60d8def54e86f13a5f56a518.xyz]

25
0 1
C     -1.9734198428   -0.2885817554   -0.5708793265
C     -2.1952285341   -1.5199337192   -1.3972921521
C     -2.0158862333   -1.5871515371   -2.7027370820
H     -2.8942009700   -0.0466490916   -0.0351438102
H     -1.7125159107    0.5495298343   -1.2208074335
H     -2.5020120419   -2.3943120332   -0.8381312302
H     -2.1784259183   -2.4966638053   -3.2559182623
H     -1.7064280234   -0.7290679256   -3.2778834305
C      0.4880422967   -0.5357465073   -0.1947491878
C     -0.8601608678   -0.5300999004    0.4219392403
C     -1.1109866198   -0.7371802882    1.7065728046
H      0.4704895252   -0.9384523680   -1.2023643028
H     -0.3382655942   -0.9478092482    2.4252687827
H     -2.1159665271   -0.7146054452    2.0933279431
C      1.0996896359    1.7526333032    0.9330911453
C      1.4528028084    0.6135236815    0.0057248777
C      1.7599102373   -0.7370457755    0.5754508246
H      0.5813602106    2.5488847822    0.3812118757
H      2.0208621350    0.9363494853   -0.8581632384
H      0.4662232531    1.4072034662    1.7538601189
H      3.7603870855    3.2977634399    1.2278541944
H      2.5413245810   -1.3255814199    0.1190871820
H      1.7045174264   -0.8508423929    1.6460885025
O      3.0447506711    2.9816651921    0.6623946048
O      2.2131372172    2.2921700286    1.6021973597
