# Supplementary material for: Autonomous Reaction Network Exploration in Homogeneous and Heterogeneous Catalysis
Source: Top Catal. 2022 Jan 13;65(1-4):6–39. doi: 10.1007/s11244-021-01543-9 (PMC8816766; doi:10.1007/s11244-021-01543-9)
Supplement: Supplementary file 2 — Supplementary file2 (ZIP 3070 kb) [file 11244_2021_1543_MOESM2_ESM.zip › compounds_centroids_xyz/60d9978a4e86f13a5f56a943.xyz]

26
0 1
C     -0.5097035862   -1.8475591821   -1.0360693517
C     -1.0602680831   -0.4404042357   -1.1968244816
C     -1.4561077228    0.3870740804   -0.0048764504
H     -1.0752953692   -2.5311314709   -1.6815927053
H     -1.6882478621   -0.3478422068   -2.0740712663
H      0.5477924314   -1.8992472869   -1.3166828630
H     -1.8017689167   -3.5298058788    0.9868535605
H     -2.3573600485    0.9763127171   -0.0767084220
H     -1.2978033338   -0.0407289857    0.9709493229
O     -1.8157046523   -2.5925720444    0.7473395049
O     -0.4963049411   -2.3445670116    0.2817314834
O      2.4153845987    0.4610141706    1.8385788916
O      3.0567260068   -0.5023873291    2.5575687322
C     -0.4263305856    1.9946147989   -1.7384695035
C     -0.2706956697    0.7940105242   -0.8274387158
H     -1.4238919616    2.0258229621   -2.1678946975
H     -0.2656271811    2.9187188514   -1.1853245593
H      0.2963249486    1.9514444250   -2.5515864153
C      1.0997899129    0.8405358135    2.2980797531
C      1.2551775326    0.0404590123    1.0777305429
C      1.1503308186    0.6735594131   -0.2850037457
H      0.9230837343    1.9057903344    2.2263304135
H      0.7945604976    0.3568263272    3.2164007596
H      1.0614927462   -1.0247551857    1.1540987201
H      1.5821640577    1.6761260521   -0.2263106038
H      1.7622826284    0.0986913352   -0.9868079035
