# Supplementary material for: Autonomous Reaction Network Exploration in Homogeneous and Heterogeneous Catalysis
Source: Top Catal. 2022 Jan 13;65(1-4):6–39. doi: 10.1007/s11244-021-01543-9 (PMC8816766; doi:10.1007/s11244-021-01543-9)
Supplement: Supplementary file 2 — Supplementary file2 (ZIP 3070 kb) [file 11244_2021_1543_MOESM2_ESM.zip › compounds_centroids_xyz/60d8f8ad4e86f13a5f56a5ec.xyz]

23
0 2
C      0.0113807795    0.9959491050    1.2179411488
C     -1.3272312753    0.9891170568    1.9079600726
C     -2.0330535639    2.0733517756    2.1763359671
H      0.7103756335    0.3590024148    1.7657105577
H      0.3996764475    2.0172284880    1.1933334167
H     -1.7312500057    0.0072302254    2.1143013099
H     -3.0147654187    2.0221521179    2.6167165257
H     -1.6531017806    3.0619469105    1.9753476288
C     -0.6475780367    1.4166927819   -1.2182989034
C     -0.2037497909    0.4747465486   -0.1617366571
C      0.0365077181   -0.9569648806   -0.4650313626
H     -1.3586938605    2.1398005682   -0.8150186831
H      0.1947200230    1.9921510614   -1.6223546683
H     -1.1130752249    0.8899650113   -2.0495751053
H     -0.6234408098   -1.2938731341   -1.2697408358
H     -0.1624811995   -1.5690601191    0.4192886721
C      1.4950345376   -1.2193978189   -0.9028320327
C      1.7404819717   -2.6945068099   -1.1895039969
H      1.7062751544   -0.6292244875   -1.7963028861
H      1.0852988534   -3.0439007176   -1.9849468675
H      2.7713063495   -2.8570318914   -1.4974356924
H      1.5494716203   -3.2942771283   -0.3017932242
H      2.1678918779   -0.8810970780   -0.1123643838
