# Supplementary material for: Autonomous Reaction Network Exploration in Homogeneous and Heterogeneous Catalysis
Source: Top Catal. 2022 Jan 13;65(1-4):6–39. doi: 10.1007/s11244-021-01543-9 (PMC8816766; doi:10.1007/s11244-021-01543-9)
Supplement: Supplementary file 2 — Supplementary file2 (ZIP 3070 kb) [file 11244_2021_1543_MOESM2_ESM.zip › compounds_centroids_xyz/60de21e74e86f122be00282e.xyz]

23
0 2
C     -1.4686296738   -1.9464476584   -1.1855726403
C     -1.7164644610   -1.4596462521    0.2015796075
C     -0.8047310249   -0.9487868949    1.0146215119
H     -1.9136931127   -2.9298765345   -1.3301225379
H     -1.9123907961   -1.2674067082   -1.9139879247
H     -0.3895173540   -2.0123059695   -1.3569835999
H     -2.7406175676   -1.5410276229    0.5462763142
H     -1.1041179166   -0.6281873995    2.0032366729
H     -0.7067506599    1.7008614362    0.8871301173
C      0.5460121154    3.0869504330   -0.1733144268
C      0.3508000701    1.8126696498    0.6392224114
H     -0.0242753733    3.0388094370   -1.0985138545
H      0.2133374337    3.9561289644    0.3894974666
H      1.5955165382    3.2229878469   -0.4264408088
H      0.9078112310    1.8918738229    1.5763845542
C      1.2536358872   -1.8709314986   -0.0428327119
C      0.6536205291   -0.7232461891    0.6694066161
C      0.8231397159    0.5812828551   -0.1288673885
H      1.9821214907   -1.7139698327   -0.8150584298
H      1.1375630510   -2.8607700070    0.3559885278
H      1.1796156556   -0.5904184341    1.6327900554
H      1.8787954132    0.7020655024   -0.3845897928
H      0.2592188087    0.4993910539   -1.0598497395
