# Supplementary material for: Autonomous Reaction Network Exploration in Homogeneous and Heterogeneous Catalysis
Source: Top Catal. 2022 Jan 13;65(1-4):6–39. doi: 10.1007/s11244-021-01543-9 (PMC8816766; doi:10.1007/s11244-021-01543-9)
Supplement: Supplementary file 2 — Supplementary file2 (ZIP 3070 kb) [file 11244_2021_1543_MOESM2_ESM.zip › compounds_centroids_xyz/60d5ffc3a638827ed22af7a8.xyz]

29
0 1
C      0.1742552732   -2.2222918569    0.2111071181
C     -0.4468345004   -0.9416666765    0.4883474535
C      0.3125141431    0.2604792411   -0.0697437602
H      2.2109295427   -1.4438090839    0.8069406136
H     -0.0617178400   -3.0790671726    0.8167968531
H      0.5781062750   -2.4146974202   -0.7662828572
H     -0.6373797888   -0.8022761176    1.5572867547
H     -0.3401482934    1.1339586589   -0.0846015542
H      0.6174016793    0.0559787284   -1.0959452243
C     -4.0585361948   -0.3102352951   -0.5965604562
C     -2.8701363275    0.0234619448    0.1511981606
C     -1.8428989001   -1.1103308999   -0.2167927810
H     -4.1305004223   -0.0499160013   -1.6363769458
H     -4.7236897924   -1.0746895213   -0.2383917393
H     -2.4492339239    0.9819919446   -0.1459638857
H     -3.0187364793    0.0011918373    1.2309168111
H     -2.2776811750   -2.0601593107    0.0888259219
H     -1.6917626544   -1.1188472723   -1.2954263686
C      2.1090230981    1.9839529560    0.3885629481
C      1.5504604848    0.6021896763    0.7681491349
C      2.6379874783   -0.4565602668    0.6275742339
H      1.3408187074    2.7565403271    0.5199425937
H      1.2484266986    0.6722642628    1.8198681373
H      2.9679504690    2.2218837775    1.0237869855
H      2.0290172718    2.8160458479   -2.5238206922
H      3.4432971824   -0.2804668012    1.3369875043
H      3.0492497337   -0.4312648656   -0.3784986574
O      1.6258327552    2.2149788404   -1.8837225666
O      2.6539854996    2.0713605189   -0.9041637355
