# Supplementary material for: Autonomous Reaction Network Exploration in Homogeneous and Heterogeneous Catalysis
Source: Top Catal. 2022 Jan 13;65(1-4):6–39. doi: 10.1007/s11244-021-01543-9 (PMC8816766; doi:10.1007/s11244-021-01543-9)
Supplement: Supplementary file 2 — Supplementary file2 (ZIP 3070 kb) [file 11244_2021_1543_MOESM2_ESM.zip › compounds_centroids_xyz/60d8e9234e86f13a5f56a5af.xyz]

22
0 1
C     -0.1814672861   -0.6823438390   -0.3313792009
C      0.0891402802   -0.9783284322   -1.7417555115
C     -0.5811088458   -1.8719186565   -2.4520176072
H     -0.9367862964   -1.3268597321    0.1053698969
H     -2.0651853713    1.5537844434    0.7081017022
H      0.8946029997   -0.4228010570   -2.2017803776
H     -0.3515553335   -2.0666251327   -3.4853518438
H     -1.3884579296   -2.4453452014   -2.0265933409
C      0.2123212511    1.8817397924   -0.6926958712
C     -0.1462351948    0.7319295667    0.2241933891
C     -1.2130073200    1.1159394171    1.2258463238
H      1.0946657849    1.6616194530   -1.2860967283
H     -0.6122480590    2.1000210471   -1.3703685961
H      0.4142124364    2.7744330084   -0.1022236464
H     -0.8250808210    1.8535864768    1.9278047837
H     -1.5647802769    0.2573793448    1.7903299512
C      0.9282492707   -0.2441793252    0.6023165938
C      1.0559820186   -0.8387335010    1.9818691306
H      1.6863291853   -1.7260574429    1.9486701668
H      1.5116800104   -0.1221578129    2.6642901757
H      0.0885216397   -1.1264147776    2.3834833168
H      1.8902078573   -0.0786676391    0.1279872934
