# Supplementary material for: Autonomous Reaction Network Exploration in Homogeneous and Heterogeneous Catalysis
Source: Top Catal. 2022 Jan 13;65(1-4):6–39. doi: 10.1007/s11244-021-01543-9 (PMC8816766; doi:10.1007/s11244-021-01543-9)
Supplement: Supplementary file 2 — Supplementary file2 (ZIP 3070 kb) [file 11244_2021_1543_MOESM2_ESM.zip › compounds_centroids_xyz/60d9b75e4e86f13a5f56aa75.xyz]

29
0 1
C     -1.9726716936   -0.2017075352    0.6512754800
C     -2.0281807297    1.1609517386    1.2810661453
C     -1.8725138428    2.3047044425    0.6424062998
H     -0.8595273329   -2.0395024900    0.8439375145
H     -2.1993645184    1.1338097997    2.3482486723
H     -2.9037031806   -0.7402530861    0.8972476989
H     -2.9363292627   -1.1547526843   -1.8803412423
H     -1.9179608079    3.2477282033    1.1591251164
H     -1.7045249137    2.3381283763   -0.4196118017
O     -2.0872062091   -1.2535704140   -1.4263715101
O     -1.9039542202   -0.0203611470   -0.7520848258
O      1.8842941440   -0.1692728789   -2.7127097761
O      3.0652232266    0.0654671983   -3.3552370979
C     -0.7869100762   -1.0143366481    1.2100768493
C      0.5702850383   -0.4142821288    0.8146934069
C      1.6052639383   -0.6264280506    1.9168628009
H     -0.8893935344   -1.0323873993    2.2958744304
H      0.4318691438    0.6631940122    0.6724682488
H      1.2983157288   -0.1262039798    2.8323741563
H      1.7282798509   -1.6868003503    2.1265562654
C      1.2538436074    0.9811364067   -2.1105465509
C      1.9062216560   -0.0315429612   -1.2728310021
C      1.0651674824   -1.0196989032   -0.5128539667
H      0.1756431963    0.9646312083   -2.2039445652
H      1.7547100029    1.9175068421   -2.3162953832
H      2.5687625852   -0.2225387781    1.6174313440
H      2.8974420376    0.1954154462   -0.8936399785
H      0.2164974515   -1.2932486565   -1.1391030258
H      1.6404212322   -1.9257855827   -0.3140737028
