# Supplementary material for: Autonomous Reaction Network Exploration in Homogeneous and Heterogeneous Catalysis
Source: Top Catal. 2022 Jan 13;65(1-4):6–39. doi: 10.1007/s11244-021-01543-9 (PMC8816766; doi:10.1007/s11244-021-01543-9)
Supplement: Supplementary file 2 — Supplementary file2 (ZIP 3070 kb) [file 11244_2021_1543_MOESM2_ESM.zip › compounds_centroids_xyz/60dcfd594e86f1e23f61744b.xyz]

31
0 1
C     -1.3832684357   -0.2252360059    1.1257215266
C     -2.5991330424   -0.7282177109    0.3411307000
C     -2.7215221548   -2.2445868348    0.2380326623
H     -1.0264964327   -1.0873662449   -1.9932574780
H     -1.5806214510    0.8190185625    1.3836355219
H     -1.3260932699   -0.7805515850    2.0654998545
H     -2.6129441491   -0.2865061882   -0.6557865587
H     -1.9661025708   -2.6696310672   -0.4159876074
H     -2.6200658531   -2.7018560026    1.2198182553
H     -3.6979325011   -2.5116905812   -0.1626424508
H     -3.4870508331   -0.3597157470    0.8633070259
O      1.4554341553    2.4083376064   -0.3293145166
O      1.9362149811    2.1630860768    0.9919264388
C      0.6361567786   -1.6522945062    0.4509889815
C      0.0114872353   -0.2582075153    0.4722435539
C      3.0993786655    2.9147478149    1.2202898090
H      0.6455068251   -2.0625122735    1.4584998372
H      0.0946401672   -2.3398849121   -0.1886423386
H      1.6656994660   -1.5996156531    0.1016173591
H      0.6351463836    0.3445186432    1.1415669897
H      3.9060979123    2.6293479700    0.5369454690
H      3.3781736508    2.6758834081    2.2453953926
C      1.3651838855    1.2233588960   -1.0876416287
C      0.0471783993    0.4522937095   -0.8996813394
C     -0.1403445457   -0.4715246942   -2.1033374775
H      2.2263603828    0.5758939918   -0.8848702236
H      1.4345589220    1.5871731288   -2.1185150706
H      2.9025054276    3.9861147950    1.1262221611
H     -0.7498681135    1.2032610873   -0.9053846994
H     -0.2494076414    0.1194999996   -3.0108713973
H      0.7211277564   -1.1231381677   -2.2269087518
