# Supplementary material for: Autonomous Reaction Network Exploration in Homogeneous and Heterogeneous Catalysis
Source: Top Catal. 2022 Jan 13;65(1-4):6–39. doi: 10.1007/s11244-021-01543-9 (PMC8816766; doi:10.1007/s11244-021-01543-9)
Supplement: Supplementary file 2 — Supplementary file2 (ZIP 3070 kb) [file 11244_2021_1543_MOESM2_ESM.zip › compounds_centroids_xyz/60e033274e86f1e63e3dc766.xyz]

21
0 2
O     -2.1879924186    0.0471246867   -0.7589153868
O     -2.9560472880    1.0540658398   -0.4160051655
C      1.5982239125   -1.7239322249    0.5733100871
C      0.5378711774   -1.8800924310    1.3442736893
C     -0.5214368119   -0.8660245768    1.6563143545
H      1.8189517507   -0.8130457638    0.0454671064
H      2.3036163052   -2.5253993124    0.4326790440
H     -0.8812961711    2.4138654651   -0.9621618611
H      0.3809297781   -2.8282424347    1.8446359519
H     -0.4608712594   -0.6426889198    2.7270847601
H     -1.5017725860   -1.3216944801    1.4873641290
C     -0.3890313153    1.5368963454   -1.3914475474
C     -0.8068466767    0.2767915139   -0.5940235585
C     -0.4393685472    0.4478160349    0.8894460640
H     -0.3330536572   -0.6152723034   -1.0152030614
H     -0.6991493584    1.4115435563   -2.4367374353
H      2.4265820816    1.3418985469   -2.4121889841
H      0.5621032174    0.8719995481    0.9541581525
H     -1.1515920820    1.1635370738    1.3090454956
O      1.7308684560    0.8282076962   -1.9792889632
O      0.9693114931    1.8226461399   -1.2978068709
