# Supplementary material for: Autonomous Reaction Network Exploration in Homogeneous and Heterogeneous Catalysis
Source: Top Catal. 2022 Jan 13;65(1-4):6–39. doi: 10.1007/s11244-021-01543-9 (PMC8816766; doi:10.1007/s11244-021-01543-9)
Supplement: Supplementary file 2 — Supplementary file2 (ZIP 3070 kb) [file 11244_2021_1543_MOESM2_ESM.zip › compounds_centroids_xyz/60d968094e86f13a5f56a733.xyz]

26
0 1
C     -1.3047490998    0.4480484087    2.0170190345
C     -1.0121469622   -0.3454382794    0.7466928917
H     -0.8295808061   -0.0266928221    2.8724423981
H     -0.9531531342    1.4753426959    1.9425556093
H     -2.3774405448    0.4685896574    2.1879883983
H     -1.5194803995   -1.3160229494    0.7896549454
C     -2.2116017373   -0.3284227238   -2.7725274729
C     -1.4042487685   -0.4682026400   -1.7392111422
C     -1.4665498637    0.3952753735   -0.5101797581
H     -2.9815922623    0.4276378555   -2.8003744959
H     -2.1351663211   -0.9616569288   -3.6390345457
H     -0.6464681773   -1.2401891051   -1.7150764194
H     -0.8616992976    1.2965090462   -0.6522189778
H     -2.4943722435    0.7297219030   -0.3434149007
O      0.3920898809   -0.7445321826    0.7948849171
O      0.5970300277   -1.8978974892    0.0210963196
C      1.8422630407    0.2941407533   -0.9541073696
C      1.4097759260    0.2837004986    0.5033890057
C      2.5720279370   -0.0706727558    1.4243864280
H      1.9194360811   -0.7447806555   -1.2743269105
H      1.1305344958    0.8056509870   -1.5958612143
H      2.8114279683    0.7745575028   -1.0462737688
H      0.9657658476    1.2371882560    0.8044184688
H      2.9312938914   -1.0637450181    1.1666519091
H      3.3785410068    0.6474236730    1.3087442404
H      2.2480635147   -0.0755330611    2.4626824100
