# Supplementary material for: Autonomous Reaction Network Exploration in Homogeneous and Heterogeneous Catalysis
Source: Top Catal. 2022 Jan 13;65(1-4):6–39. doi: 10.1007/s11244-021-01543-9 (PMC8816766; doi:10.1007/s11244-021-01543-9)
Supplement: Supplementary file 2 — Supplementary file2 (ZIP 3070 kb) [file 11244_2021_1543_MOESM2_ESM.zip › compounds_centroids_xyz/60d9874f4e86f13a5f56a872.xyz]

16
0 1
H     -2.1318758923   -1.4016559991    2.3400696181
C     -0.3845757083    0.3789501145   -2.0484016067
C      0.3561123422    0.4078946435   -0.7393540339
C      1.8431932972    0.6138094684   -0.8344612121
H     -0.2254095624    1.3108972959   -2.5904216175
H     -0.0147032015   -0.4368878687   -2.6693829505
H     -1.4507448384    0.2427294065   -1.8877830172
H      2.2901093019   -0.1741620782   -1.4404543375
H      2.0596071987    1.5695907791   -1.3115421022
C     -1.0657009907   -1.2182216209    2.2056509958
C     -0.8501333666    0.1107831433    1.5426645670
C     -0.2506847897    0.2711114953    0.4027269660
H     -0.6417230739   -2.0213090804    1.6080933027
H     -0.5978376839   -1.2253309422    3.1901015824
H      2.3001480355    0.6018726447    0.1515282067
H     -1.2357810678    0.9699285981    2.0809656390
