# Supplementary material for: Autonomous Reaction Network Exploration in Homogeneous and Heterogeneous Catalysis
Source: Top Catal. 2022 Jan 13;65(1-4):6–39. doi: 10.1007/s11244-021-01543-9 (PMC8816766; doi:10.1007/s11244-021-01543-9)
Supplement: Supplementary file 2 — Supplementary file2 (ZIP 3070 kb) [file 11244_2021_1543_MOESM2_ESM.zip › compounds_centroids_xyz/60d988744e86f13a5f56a886.xyz]

20
0 1
C     -2.3803696946    0.3779668709   -1.3002040745
C     -3.4097432728    0.5801871501   -2.1211416893
H     -2.5642991254    0.2046162869   -0.2492584858
H     -4.4290103254    0.5773549187   -1.7758688286
H     -3.2601821217    0.7545289682   -3.1745229230
C      1.1830564628   -0.5464426232    2.6002780220
C      1.2410564506   -0.2776648388    1.1298146514
C      2.6203233398   -0.2383857303    0.5365661962
H      1.6424704478   -1.5098762486    2.8239276200
H      1.7405719623    0.2168311419    3.1440617357
H      0.1589660513   -0.5560944102    2.9647305144
H      2.8272486444    0.7397783403    0.1034526263
H      3.3692339611   -0.4400491874    1.2981059283
C     -1.0135507289    0.3752502342   -1.7503141328
C      0.0880881188    0.1738142346   -1.0009567909
C      0.1243723685   -0.0864971754    0.4110493429
H     -0.8841376944    0.5593547540   -2.8104933367
H      2.7251210699   -0.9819439664   -0.2526160610
H      1.0461352883    0.2086393966   -1.5018077615
H     -0.8253512027   -0.1313681159    0.9251974469
