# Supplementary material for: Autonomous Reaction Network Exploration in Homogeneous and Heterogeneous Catalysis
Source: Top Catal. 2022 Jan 13;65(1-4):6–39. doi: 10.1007/s11244-021-01543-9 (PMC8816766; doi:10.1007/s11244-021-01543-9)
Supplement: Supplementary file 2 — Supplementary file2 (ZIP 3070 kb) [file 11244_2021_1543_MOESM2_ESM.zip › compounds_centroids_xyz/60d8dd384e86f13a5f56a502.xyz]

25
0 1
C     -1.2371924808    0.3094796446    0.7528528373
C     -0.4337781694   -0.6181761371   -0.1294316032
C     -1.0625485097   -1.3553358013   -1.0453156737
H     -1.0348974929    0.0926654145    1.8037990125
H     -2.2986880561    0.1126990022    0.5750286150
H     -0.5663417940   -2.0510883359   -1.6972300816
H     -2.1322597365   -1.2990143608   -1.1620067780
C     -0.9988604588    2.1583967518   -0.9726156062
C     -0.9870471903    1.7712390898    0.4733539528
C     -0.8134768709    2.6535428097    1.4438967374
H     -0.1475624358    1.7146988576   -1.4880500139
H     -1.9036875926    1.7896997001   -1.4536874699
H     -0.9511498105    3.2377965002   -1.0878199290
H     -0.6685457085    3.7007881470    1.2393893526
H     -0.8142055639    2.3716932698    2.4841783570
C      1.8653779175   -1.5889299881   -0.7795756466
C      1.0206831761   -0.6601290580    0.0734710789
C      1.6417236676    0.0645073631    1.0046908334
H      1.4995502402   -1.6522005002   -1.8094045940
H      2.8999459246   -1.2360675695   -0.7931539756
H      0.4179922883   -3.6940974552    0.4353531637
H      1.1279954862    0.7395519580    1.6630944360
H      2.7100661263    0.0054668875    1.1287927353
O      0.8561182711   -3.6796886858   -0.4273043170
O      2.0107887729   -2.8874975040   -0.2323054230
