# Supplementary material for: Autonomous Reaction Network Exploration in Homogeneous and Heterogeneous Catalysis
Source: Top Catal. 2022 Jan 13;65(1-4):6–39. doi: 10.1007/s11244-021-01543-9 (PMC8816766; doi:10.1007/s11244-021-01543-9)
Supplement: Supplementary file 2 — Supplementary file2 (ZIP 3070 kb) [file 11244_2021_1543_MOESM2_ESM.zip › compounds_centroids_xyz/60d9838d4e86f13a5f56a836.xyz]

27
0 1
C     -2.5308923843   -0.2596095808    0.6464326424
C     -2.0453095343    0.7295743304    1.3821682974
C     -1.1161351401    1.8397511524    0.9930684078
H      0.2945464080   -0.4995441619    1.4886399345
H     -2.3423552056    0.7300738609    2.4218278756
H     -3.1881266625   -1.0088080597    1.0705421934
H     -0.7378065593    0.0506696416   -1.3829618469
H     -1.5314442096    2.7817868172    1.3626511316
H     -1.0292144401    1.9170424399   -0.0885925443
O     -1.6829594482    0.2838649390   -1.4879557333
O     -2.3756282096   -0.6217746641   -0.6569727208
C      1.5768713164   -0.7924455334   -2.4739350426
C      1.2547692423   -0.8263594344   -1.0084518977
C      0.9566357541   -2.1893654230   -0.4451337748
H      2.4722722686   -1.3810988973   -2.6727771114
H      0.7623434004   -1.2287284561   -3.0525108114
H      1.7469411779    0.2238525998   -2.8210292052
H     -0.0907223666   -2.2699062807   -0.1526681706
H      1.1599313937   -2.9592465659   -1.1845172364
C      0.2723581707    1.6476617922    1.6204613017
C      0.9370433413    0.3349258955    1.2010883545
C      1.2345731223    0.2790332076   -0.2665267277
H      0.9089630804    2.4876231477    1.3336130062
H      0.1747304011    1.6585377942    2.7087186304
H      1.5638777866   -2.3862851918    0.4365254580
H      1.8778354440    0.2289053449    1.7529658883
H      1.4769018526    1.2298692855   -0.7246702985
