# Supplementary material for: Autonomous Reaction Network Exploration in Homogeneous and Heterogeneous Catalysis
Source: Top Catal. 2022 Jan 13;65(1-4):6–39. doi: 10.1007/s11244-021-01543-9 (PMC8816766; doi:10.1007/s11244-021-01543-9)
Supplement: Supplementary file 2 — Supplementary file2 (ZIP 3070 kb) [file 11244_2021_1543_MOESM2_ESM.zip › compounds_centroids_xyz/60d8d3aa4e86f13a5f56a473.xyz]

19
0 1
C     -0.1617820187   -1.9658123533    2.2081342488
C     -0.7791585105   -1.8236468462    0.8556720501
C     -0.7682771225   -0.7576404661    0.0708033937
H     -0.9424279631   -2.1097009445    2.9556176419
H      0.4817550933   -2.8447456358    2.2334631741
H      0.4230478811   -1.0951819292    2.4878801928
H     -1.3010467903   -2.7093268028    0.5131094402
H     -1.2816394142   -0.8134922536   -0.8807648689
C     -0.1120260896    0.5659069147    0.3475296691
H      0.6458246352    0.4580174126    1.1229483966
H     -0.8730591411    1.2656130740    0.7090814423
C     -0.4063035792    1.8634786150   -1.8209959710
C      0.5169605410    1.1200997396   -0.9051624787
C      1.8000745670    0.9447691686   -1.1744270025
H     -1.2748880387    1.2536051344   -2.0662195825
H     -0.7680358517    2.7686873279   -1.3323019711
H      0.0961841298    2.1435071700   -2.7430465662
H      2.2508065079    1.3251225972   -2.0756600861
H      2.4539911643    0.4107400775   -0.5056611224
