# Supplementary material for: Autonomous Reaction Network Exploration in Homogeneous and Heterogeneous Catalysis
Source: Top Catal. 2022 Jan 13;65(1-4):6–39. doi: 10.1007/s11244-021-01543-9 (PMC8816766; doi:10.1007/s11244-021-01543-9)
Supplement: Supplementary file 2 — Supplementary file2 (ZIP 3070 kb) [file 11244_2021_1543_MOESM2_ESM.zip › compounds_centroids_xyz/60def40c4e86f122be002ac5.xyz]

27
0 1
C     -2.6777977337    1.3367541309    2.1023725927
C     -2.1659183106    1.4891786425    0.7023647346
C     -2.9303957175    1.8144540106   -0.3249089640
H     -3.7277956614    1.6086691211    2.1582100873
H     -2.5673276153    0.3046060956    2.4346923153
H     -2.1115203365    1.9695074244    2.7849779170
H     -2.5274724782    1.9046319892   -1.3180687014
H     -3.9868585653    1.9875303920   -0.2113427199
O     -0.7344507582    0.0145402329   -1.4336769420
O     -0.2078886012    1.1557789245   -0.7603772267
C      2.8833651296   -0.0765121675   -0.1992319048
C      2.0520022180   -1.2665270082    0.2116637322
C     -0.6837511217    1.2329106053    0.5597363462
H      3.8435246502   -0.1034173196    0.3130481352
H      3.0720314034   -0.0773623018   -1.2693424077
H      2.3798425510    0.8534228342    0.0585871001
H      2.0269844611   -1.4109215530    1.2869047585
H     -0.1181490161    2.0771182708    0.9726232476
C      0.2826941598   -0.9161620662   -1.7303471130
C      0.7983093820   -1.6647492857   -0.5206909735
C      2.0361755638   -2.5086327238   -0.6282012669
H      1.0971675800   -0.4222569279   -2.2704040408
H     -0.2278519314   -1.6071399844   -2.4101836389
H     -0.4123969362    0.3278319252    1.1226725042
H     -0.0115632428   -2.0638808856    0.0815220983
H      2.0458450232   -3.4751220293   -0.1480509706
H      2.5731959042   -2.4842503464   -1.5645486988
