# Supplementary material for: Autonomous Reaction Network Exploration in Homogeneous and Heterogeneous Catalysis
Source: Top Catal. 2022 Jan 13;65(1-4):6–39. doi: 10.1007/s11244-021-01543-9 (PMC8816766; doi:10.1007/s11244-021-01543-9)
Supplement: Supplementary file 2 — Supplementary file2 (ZIP 3070 kb) [file 11244_2021_1543_MOESM2_ESM.zip › compounds_centroids_xyz/60de6b374e86f122be002901.xyz]

28
0 2
C     -2.5057562196   -2.0465108872    1.3895936717
C     -1.3029237305   -1.7654457414    0.5745083933
C     -1.2225740782   -0.5614573322   -0.2855051292
H     -3.3104636106   -2.4787288299    0.7797853447
H     -2.2845490139   -2.7632008355    2.1788823663
H     -2.9004746947   -1.1341625095    1.8365142263
H     -0.6236781168   -2.5764630033    0.3687566828
H     -1.5583639081   -0.8114432069   -1.3059064999
H     -1.9002158590    0.2090014237    0.0902112329
O      1.4196032101    1.1537749144   -2.3138598927
O      1.7166621101    2.4253047204   -2.7082780662
C      0.8183632483   -0.2373923230    2.0159007058
C      0.6601475058    0.7543540025    0.8679526466
C      1.9809077595    1.4929548393    0.6464600359
H      0.9825118911    0.2894074678    2.9521506308
H     -0.0761179448   -0.8560394076    2.1047368185
H      1.6679242881   -0.8920818637    1.8350882103
H     -0.1104937835    1.4852650376    1.1379377139
H      2.3008204810    1.9588503104    1.5754671820
H      2.7549815644    0.7962362301    0.3312800692
C      0.2992007385    0.5233006249   -2.9686178831
C      0.1839230069    0.9906817628   -1.5821348519
C      0.2002722171    0.0332650414   -0.4149018311
H      0.4724459459   -0.5262848988   -3.1679241727
H     -0.1333721538    1.1068174536   -3.7703195466
H      1.8982869232    2.2715099171   -0.1066095410
H     -0.3320086462    1.9339279328   -1.4250315801
H      0.9049408695   -0.7754408400   -0.6361369365
