# Supplementary material for: Autonomous Reaction Network Exploration in Homogeneous and Heterogeneous Catalysis
Source: Top Catal. 2022 Jan 13;65(1-4):6–39. doi: 10.1007/s11244-021-01543-9 (PMC8816766; doi:10.1007/s11244-021-01543-9)
Supplement: Supplementary file 2 — Supplementary file2 (ZIP 3070 kb) [file 11244_2021_1543_MOESM2_ESM.zip › compounds_centroids_xyz/60d9b4a34e86f13a5f56aa6e.xyz]

28
0 1
C     -0.6189905360   -0.4554215449   -2.6640226304
C     -1.8052697293   -0.7205398854   -3.5332136168
C     -2.4722629173    0.2246551613   -4.1666944501
H      0.2766191511   -0.9664578631   -3.0335404696
H     -2.1025156669   -1.7579352929   -3.5936348506
H     -0.4406431743    0.6187207594   -2.5624976969
H     -3.3232082982   -0.0022349282   -4.7843227963
H     -2.1928526761    1.2622912605   -4.0945052852
O     -0.9031161456   -1.0289350348   -1.3541524416
O      1.4872788537   -1.1252951085   -1.0295371104
O     -1.7690489345   -0.1701025274   -0.6376533540
C      1.3937577658    0.3373389397    3.6955874271
C      0.6849381062    0.1299959614    2.3591116292
C     -0.2471683780    1.2976368147    2.0443329368
H      0.6672143339    0.4093658447    4.5008471952
H      2.0631524282   -0.4924504372    3.9119584034
H      1.9773562216    1.2552395068    3.6779496631
H      0.0766898415   -0.7776820851    2.4252327738
H     -0.8933876980    1.4951077515    2.8957705510
H      0.3239415115    2.1994170248    1.8329175487
C      0.2210424225   -1.2104969769   -0.5035009166
C      1.1026100508   -0.1087324815   -0.1190522198
C      1.7331882249   -0.0652306748    1.2501101164
H      0.0010288355   -2.0219737964    0.1821913596
H     -0.8822132886    1.0627798556    1.1920945318
H      0.9121791330    0.8512861644   -0.5874409285
H      2.2781839201   -0.9968053454    1.4164578510
H      2.4514966424    0.7564589376    1.2792067797
