# Supplementary material for: Autonomous Reaction Network Exploration in Homogeneous and Heterogeneous Catalysis
Source: Top Catal. 2022 Jan 13;65(1-4):6–39. doi: 10.1007/s11244-021-01543-9 (PMC8816766; doi:10.1007/s11244-021-01543-9)
Supplement: Supplementary file 2 — Supplementary file2 (ZIP 3070 kb) [file 11244_2021_1543_MOESM2_ESM.zip › compounds_centroids_xyz/60d7733e4e86f1c8c019e371.xyz]

13
0 1
C      0.0230011229   -0.4307094253    1.8719283251
H      0.2019149798   -1.3375899568    2.4452550888
O     -0.5039624531    0.6922871771    3.7188315154
O     -0.3321767508    0.6535546626    2.4041271011
C     -0.0313111687    0.6438332640   -0.2044062782
C      0.0313000954    0.3235017903   -1.6663602903
C      0.2139687752   -0.8798032736   -2.1729136642
H      0.7263239709    1.3965483813    0.0523432866
H     -0.0965728392    1.1920976514   -2.2972127419
H     -1.0139843428    1.0649027725    0.0482982530
H      0.2439787394   -1.0423361138   -3.2356663619
H      0.3411130801   -1.7429104654   -1.5431952868
O      0.1964067909   -0.5333764642    0.5789710534
