# Supplementary material for: Autonomous Reaction Network Exploration in Homogeneous and Heterogeneous Catalysis
Source: Top Catal. 2022 Jan 13;65(1-4):6–39. doi: 10.1007/s11244-021-01543-9 (PMC8816766; doi:10.1007/s11244-021-01543-9)
Supplement: Supplementary file 2 — Supplementary file2 (ZIP 3070 kb) [file 11244_2021_1543_MOESM2_ESM.zip › compounds_centroids_xyz/60d97f114e86f13a5f56a7e9.xyz]

22
0 2
C     -1.8562653047   -1.0189712397   -0.2057221134
C     -2.9289720230   -0.0265939257    0.1379255478
C     -3.8869178129    0.3489193298   -0.6869748596
H     -1.9932079148   -1.9345514549    0.3807396732
H     -2.8480938663    0.3929288785    1.1314534237
H     -1.8997714211   -1.2742860019   -1.2743735951
H     -4.6370148887    1.0651139468   -0.3990775408
H     -3.9691845092   -0.0562371866   -1.6827622500
O     -0.5687231857   -0.5546007147    0.1419297524
C      2.9049573676   -1.1723340615    0.1823565790
C      2.9582220098    0.2531459196    0.5696633928
H      2.8293510234   -1.2927727861   -0.9057427900
H      3.8139191782   -1.6939731439    0.4901579590
H      2.0421486165   -1.6580941265    0.6315063422
H      3.8048714467    0.8371475627    0.2465871184
C     -0.1292112350    0.5271330384   -0.5678520570
C      0.9064891052    1.2636755917   -0.1830646411
C      1.7415037847    0.9600483009    1.0367651563
H     -0.6809589636    0.7505998446   -1.4755788077
H      1.2377888326    2.0695724002   -0.8180379561
H      2.0007608835    1.8909272081    1.5454131348
H      1.1583088769    0.3232026200    1.7046885313
