# Supplementary material for: Autonomous Reaction Network Exploration in Homogeneous and Heterogeneous Catalysis
Source: Top Catal. 2022 Jan 13;65(1-4):6–39. doi: 10.1007/s11244-021-01543-9 (PMC8816766; doi:10.1007/s11244-021-01543-9)
Supplement: Supplementary file 2 — Supplementary file2 (ZIP 3070 kb) [file 11244_2021_1543_MOESM2_ESM.zip › compounds_centroids_xyz/60d6009aa638827ed22af7b4.xyz]

11
0 1
C     -0.0189943393   -1.4282312744   -0.1224996135
C      0.4375845172   -0.0986491813   -0.6448250252
C      0.1449141156    1.0444778279    0.3386194221
H      0.3255457865   -2.2887927453   -0.7281828484
H     -0.0977240612    0.0765963903   -1.5832233899
H      1.5023463994   -0.1465717997   -0.8788695803
H     -1.5413351025    0.3841747491    0.9930072191
H      0.4910896085    1.9930616872   -0.0796572309
H      0.6896433415    0.8547057470    1.2751978913
O     -1.2248839610    1.2024214091    0.5840522105
O     -0.7081863048   -1.5931928099    0.8463809453
