# Supplementary material for: Autonomous Reaction Network Exploration in Homogeneous and Heterogeneous Catalysis
Source: Top Catal. 2022 Jan 13;65(1-4):6–39. doi: 10.1007/s11244-021-01543-9 (PMC8816766; doi:10.1007/s11244-021-01543-9)
Supplement: Supplementary file 2 — Supplementary file2 (ZIP 3070 kb) [file 11244_2021_1543_MOESM2_ESM.zip › compounds_centroids_xyz/60c99b49a638821f2121c181.xyz]

15
0 2
C     -1.7598607924    0.7138690159    0.0211410810
H     -2.5246473696    1.1334352060    0.6701200042
H     -1.8104745449   -0.3702405734    0.0647777865
H     -1.9544465639    1.0282361768   -1.0013419041
C      1.5702971492   -0.4602985248    0.0656352172
C      0.6968594888    0.6368618457   -0.3994323907
C     -0.3645700682    1.1846419248    0.4694266881
H      2.2923370193   -0.7496874576   -0.7080683680
H      0.6832483123    0.8843837446   -1.4470309525
H      2.1066795474   -0.1903694514    0.9855602968
H      0.5882801003   -3.1036967805   -0.6297799501
H     -0.3502743830    2.2803778464    0.4277770067
H     -0.1955695910    0.8716933410    1.5010838140
O      0.1595052187   -2.2404555781   -0.5417333220
O      0.8626364770   -1.6187507354    0.5218649930
