# Supplementary material for: Autonomous Reaction Network Exploration in Homogeneous and Heterogeneous Catalysis
Source: Top Catal. 2022 Jan 13;65(1-4):6–39. doi: 10.1007/s11244-021-01543-9 (PMC8816766; doi:10.1007/s11244-021-01543-9)
Supplement: Supplementary file 2 — Supplementary file2 (ZIP 3070 kb) [file 11244_2021_1543_MOESM2_ESM.zip › compounds_centroids_xyz/60d979c34e86f13a5f56a7bf.xyz]

25
0 2
C     -1.4711520230    0.4335865616   -0.8050876192
C     -0.5715055103    0.5150698787    0.4352476898
C     -0.3657428773   -0.8837865460    1.0424103390
H     -1.6182094030    1.4261922740   -1.2450971737
H     -1.0713793870    1.1794534249    1.1448495951
H     -1.0545985748   -0.2447307375   -1.5530961169
H     -4.3089713708    0.2489817667    0.4025706751
H     -0.5789364733   -0.8925870537    2.1101626949
H     -1.0397425302   -1.5975755222    0.5679676267
O     -3.4967976039    0.7533589863    0.2708172189
O     -2.7234919537   -0.1437113791   -0.5338745931
C      0.9541230563    2.1132359091   -0.9305433807
C      0.8492079624    1.0169495169    0.1214967979
H      0.3220013430    2.9582861075   -0.6671504409
H      1.9819290649    2.4646196641   -0.9943984455
H      0.6603824497    1.7481861637   -1.9112086151
H      1.2740893511    1.3993987075    1.0565387268
C      1.2604587105   -2.6809207007    0.3524062949
C      1.1163064395   -1.2912298463    0.7959250705
C      1.5963595597   -0.2607261615   -0.2521646715
H      0.7390025350   -3.0167325162   -0.5239190215
H      1.8717897604   -3.3847398353    0.8812679945
H      1.6865908765   -1.1344661948    1.7155502000
H      2.6782315912   -0.1389303748   -0.2279755431
H      1.3100550071   -0.5871820930   -1.2526953029
