# Supplementary material for: Autonomous Reaction Network Exploration in Homogeneous and Heterogeneous Catalysis
Source: Top Catal. 2022 Jan 13;65(1-4):6–39. doi: 10.1007/s11244-021-01543-9 (PMC8816766; doi:10.1007/s11244-021-01543-9)
Supplement: Supplementary file 2 — Supplementary file2 (ZIP 3070 kb) [file 11244_2021_1543_MOESM2_ESM.zip › compounds_centroids_xyz/60c8a965a638820ca3724f5a.xyz]

27
0 1
C     -2.9456709446   -1.9329593033   -2.1473297002
C     -1.6331410750   -1.6295490893   -1.5036503176
C     -1.4837572846   -0.9865965546   -0.3585497133
H     -2.9988015365   -1.4726432803   -3.1341137899
H     -3.0604891235   -3.0088711156   -2.2796410542
H     -3.7708621549   -1.5639720789   -1.5430649647
H     -0.7613811700   -1.9781470200   -2.0438358530
H     -0.9387598865   -0.9948835799    2.2869983556
H     -2.3544649750   -0.6373576891    0.1827226497
C      1.4698446684    2.8554373590    0.0285402638
C      1.4358064985    1.3275610514    0.0170209093
C      2.5131308324    0.7798082536    0.9494566379
H      2.4493218629    3.2196191859   -0.2736776173
H      0.7276057653    3.2637773054   -0.6538298953
H      1.2590933331    3.2301288933    1.0282440606
H      1.6511255854    0.9850948410   -1.0019318480
H      3.4849352365    1.1910246787    0.6834789158
H      2.2976598536    1.0538696941    1.9803091684
C     -0.1236699526   -1.3596507623    1.6649042244
C     -0.1650896888   -0.6850178639    0.2914590560
C      0.0331435601    0.8417684770    0.3989432755
H      0.8142597849   -1.1558919057    2.1738086558
H     -0.2331697656   -2.4370718056    1.5574345542
H      2.5771298231   -0.3028529288    0.8821670804
H      0.6300183392   -1.1039638150   -0.3337398267
H     -0.6803836479    1.3325605094   -0.2681230224
H     -0.1934339378    1.1687785436    1.4159997949
