# Supplementary material for: Autonomous Reaction Network Exploration in Homogeneous and Heterogeneous Catalysis
Source: Top Catal. 2022 Jan 13;65(1-4):6–39. doi: 10.1007/s11244-021-01543-9 (PMC8816766; doi:10.1007/s11244-021-01543-9)
Supplement: Supplementary file 2 — Supplementary file2 (ZIP 3070 kb) [file 11244_2021_1543_MOESM2_ESM.zip › compounds_centroids_xyz/60d99bbf4e86f13a5f56a9b5.xyz]

31
0 1
C     -1.6228005869   -2.8316035530   -0.9337051915
C     -0.5785071961   -2.2785508550    0.0379781439
C     -1.1814763937   -1.7026484058    1.3144144613
H     -1.1510334442   -3.0630505316   -1.8960997744
H      0.1070359405   -3.0855003085    0.3115512558
H     -2.0678368917   -3.7418803522   -0.5220544427
H     -3.2041226518   -0.9167387347   -2.6085076088
H     -1.4831616405   -2.4496299255    2.0469903962
H     -2.0063773482   -1.0199474353    1.0884373781
O     -2.4535490278   -0.9189913469   -1.9989013074
O     -2.7464177192   -2.0075220190   -1.1260530473
O     -0.1258185033   -0.9226833836    1.9032640968
O      0.7281367895   -1.7846159387    2.6150300290
C      0.4665907761    3.3743794047   -0.4012056227
C      1.0642758926    1.9743279016   -0.2707141381
C      2.5378555415    2.0712471021    0.1153723268
H      1.0148525860    3.9535943080   -1.1401296893
H     -0.5746868608    3.3237802776   -0.7111028146
H      0.5174243656    3.8975385763    0.5509412216
H      0.9882624372    1.4750094590   -1.2424873318
H      3.0728239720    2.6859417243   -0.6047206486
H      2.6432375492    2.5254666332    1.0977799696
C      0.2162918479   -1.0733849019   -0.4817630702
C      0.6175243021   -0.3107565509    0.7870103722
C      0.2603620626    1.1714632064    0.7602906164
H     -0.4265286572   -0.4531174875   -1.1063151597
H      1.0850607246   -1.3786268725   -1.0612705989
H      3.0078695002    1.0921567665    0.1368566022
H      1.6667889369   -0.4624439385    1.0495040659
H     -0.8048808396    1.2681680818    0.5348537229
H      0.4328045364    1.5886190998    1.7547557873
