# Supplementary material for: Autonomous Reaction Network Exploration in Homogeneous and Heterogeneous Catalysis
Source: Top Catal. 2022 Jan 13;65(1-4):6–39. doi: 10.1007/s11244-021-01543-9 (PMC8816766; doi:10.1007/s11244-021-01543-9)
Supplement: Supplementary file 2 — Supplementary file2 (ZIP 3070 kb) [file 11244_2021_1543_MOESM2_ESM.zip › compounds_centroids_xyz/60c9956ba638821f2121b71a.xyz]

10
0 2
C     -1.0843081167   -0.0040308607   -0.3010574582
C     -0.1310749229   -0.9989807183   -0.2635100477
C      1.1825476108   -0.9107164158    0.1110946240
H     -2.0987234592   -0.1963936359   -0.6162148678
H     -0.5047677061   -1.9657414266   -0.5774015398
H      0.0168855840    2.7296672024    0.6505842653
H      1.8095329105   -1.7830192418    0.0894315130
H      1.6231154907    0.0132609914    0.4317666943
O      0.2172553478    1.7997685259    0.4747362882
O     -1.0304627390    1.3161855794    0.0005705288
