# Supplementary material for: Autonomous Reaction Network Exploration in Homogeneous and Heterogeneous Catalysis
Source: Top Catal. 2022 Jan 13;65(1-4):6–39. doi: 10.1007/s11244-021-01543-9 (PMC8816766; doi:10.1007/s11244-021-01543-9)
Supplement: Supplementary file 2 — Supplementary file2 (ZIP 3070 kb) [file 11244_2021_1543_MOESM2_ESM.zip › compounds_centroids_xyz/60d8d5cc4e86f13a5f56a491.xyz]

14
0 2
C     -0.8841436203   -1.2198519263    0.1073469962
C     -0.4104593803    0.0328208997   -0.6219075546
C     -1.1048644809    1.2563499670   -0.1681422303
H     -1.9030762374   -1.4543512126   -0.1926489605
H     -0.2446344214   -2.0654309850   -0.1350213750
H     -0.8739991003   -1.0657564187    1.1831256547
H     -0.5387913513   -0.1011115047   -1.7025225102
H     -1.1399058275    2.1274665175   -0.7939259667
H     -1.3452404743    1.3701517148    0.8715273935
C      1.0391441743    0.3885276883   -0.3605978357
C      1.7684585465   -0.0059340504    0.6708002219
H      1.4547754960    1.0854543687   -1.0765768485
H      2.7794547575    0.3418208764    0.8024614787
H      1.4032819195   -0.6901559348    1.4160815366
