# Supplementary material for: Autonomous Reaction Network Exploration in Homogeneous and Heterogeneous Catalysis
Source: Top Catal. 2022 Jan 13;65(1-4):6–39. doi: 10.1007/s11244-021-01543-9 (PMC8816766; doi:10.1007/s11244-021-01543-9)
Supplement: Supplementary file 2 — Supplementary file2 (ZIP 3070 kb) [file 11244_2021_1543_MOESM2_ESM.zip › compounds_centroids_xyz/60de12bf4e86f122be00280c.xyz]

18
0 1
O     -0.2829112977    0.1163550509    1.4784648084
O      0.2960247144   -0.8228680593    2.3721891506
C     -0.7944081183   -0.6979022736   -1.9397736435
C     -0.8242045760    0.6830555690   -1.6760793402
C     -0.2683849960   -2.0953374149    2.1717925513
H      0.1878209027   -1.1343117518   -1.6853140172
H     -1.7520006378    1.1888165818   -1.9253146231
H     -1.3418345858   -2.0896233190    2.3767161523
H      0.2465800277   -2.7315917012    2.8893684461
C      0.6704756269    0.5452861825    0.5284232198
C     -0.0711301213    1.3724382498   -0.4872827334
C      0.4420306208    1.5651739369   -1.8394762790
H      1.1686873099   -0.3164675508    0.0667528422
H      1.4375074978    1.1646747081    1.0183389836
H     -0.0948405740   -2.4618157028    1.1549875249
H     -0.6529586513    2.1628719423   -0.0305780042
H      0.2899431071    2.5065771023   -2.3446066743
H      1.3436037508    1.0446684497   -2.1286083642
