# Supplementary material for: Autonomous Reaction Network Exploration in Homogeneous and Heterogeneous Catalysis
Source: Top Catal. 2022 Jan 13;65(1-4):6–39. doi: 10.1007/s11244-021-01543-9 (PMC8816766; doi:10.1007/s11244-021-01543-9)
Supplement: Supplementary file 2 — Supplementary file2 (ZIP 3070 kb) [file 11244_2021_1543_MOESM2_ESM.zip › compounds_centroids_xyz/60d9b9a04e86f13a5f56aa80.xyz]

31
0 1
C     -2.2040856764    2.2020010359    1.1653460303
C     -2.1155377413    1.1723287925    0.0683739353
C     -2.7354216876    0.0104227600    0.1284091257
H      0.7015179429    0.6322810948    0.4675957690
H     -1.4921741252    1.4648512993   -0.7626554352
H     -3.2644489377    2.4758535152    1.3418039369
H     -1.3419150988    3.8858065793    1.5637464885
H     -2.6528858350   -0.7203293517   -0.6562544548
H     -3.3402639047   -0.2603606361    0.9777361852
O     -0.4949120114    1.3867326935    2.5905475066
O     -1.8768805281    1.7233432554    2.4539662870
O     -0.2426391046   -0.7596212609    1.6619864360
O     -1.4452161029    3.3056076717    0.8000255606
C      1.9340547583   -2.2634756244   -2.4346975686
C      1.8894409643   -1.1115547527   -1.4318119089
C      1.7118166855    0.2127716198   -2.1713047070
H      2.7302850240   -2.1084822593   -3.1590874049
H      2.1106232559   -3.2097535819   -1.9287810369
H      0.9904854541   -2.3324950337   -2.9715781522
H      2.8418865184   -1.0852787409   -0.8901738501
H      2.5160046309    0.3532737658   -2.8902751776
H      0.7667749019    0.2196123490   -2.7102306456
C     -0.2865209662    0.0215064931    2.8027161193
C      0.8149619777   -0.4130803712    0.7758881070
C      0.7617806523   -1.3504680571   -0.4226737356
H     -1.0732919025   -0.3982656741    3.4388626180
H      0.6833008892    0.0121138475    3.3316323389
H      1.7240570135    1.0536497297   -1.4835890208
H      1.7760036026   -0.5148882506    1.3039201770
H      0.8176088801   -2.3733816182   -0.0459275761
H     -0.2044095291   -1.2307212897   -0.9135159472
