# Supplementary material for: Autonomous Reaction Network Exploration in Homogeneous and Heterogeneous Catalysis
Source: Top Catal. 2022 Jan 13;65(1-4):6–39. doi: 10.1007/s11244-021-01543-9 (PMC8816766; doi:10.1007/s11244-021-01543-9)
Supplement: Supplementary file 2 — Supplementary file2 (ZIP 3070 kb) [file 11244_2021_1543_MOESM2_ESM.zip › compounds_centroids_xyz/60d76d964e86f1c8c019e336.xyz]

29
0 1
C     -2.6703160869    0.2314177492   -2.0748187647
C     -1.3447099863    0.0315393028   -1.3405516211
C     -0.5383944941    1.3272747180   -1.3643232458
H     -2.4929949485    0.5861164342   -3.0874701082
H     -3.2285397373   -0.7006579325   -2.1316529927
H     -3.2810626024    0.9674012097   -1.5565016204
H     -0.7771427830   -0.7466646621   -1.8648462381
H     -0.2838942850    1.5978638450   -2.3870821280
H     -1.1205919583    2.1369023780   -0.9297086287
C     -0.8571381280   -1.9368994545    1.9944546395
C     -0.4197750060   -1.1239380639    0.7756783547
C     -1.6113903269   -0.4453672418    0.0932805998
H     -1.4307468723   -1.3088081202    2.6712814245
H     -1.4643184077   -2.7836456848    1.6864191561
H      0.3773892395    1.2256445532   -0.7908587675
H      0.0873717332   -1.7922546576    0.0610472130
H     -2.4293266008   -1.1678266349    0.0801714459
H     -1.9139415872    0.4026416468    0.7090729372
C      2.6915090663   -0.4599104822    0.5577293869
C      3.1213165675    0.9533895566    0.2796242602
C      2.6783419002    2.0111726101    0.9301026665
H      2.3484004755   -0.9265086026   -0.3798963454
H      3.8388537358    1.0383344526   -0.5258255422
H      3.5391208964   -1.0433034349    0.9360823298
H      0.0213767526   -2.3019339488    2.5213525193
H      3.0094233200    3.0065915362    0.6894704804
H      1.9581014889    1.9147822163    1.7244311569
O      0.4689566218   -0.0853887154    1.1551538207
O      1.7241220129   -0.6079645726    1.5681836115
