# Supplementary material for: Autonomous Reaction Network Exploration in Homogeneous and Heterogeneous Catalysis
Source: Top Catal. 2022 Jan 13;65(1-4):6–39. doi: 10.1007/s11244-021-01543-9 (PMC8816766; doi:10.1007/s11244-021-01543-9)
Supplement: Supplementary file 2 — Supplementary file2 (ZIP 3070 kb) [file 11244_2021_1543_MOESM2_ESM.zip › compounds_centroids_xyz/60d9bb6b4e86f13a5f56aa8b.xyz]

23
0 1
C     -0.4601331281   -1.0632484787   -0.9952846710
C     -1.4082861514   -1.7098819344   -1.9558335313
C     -2.7177056770   -0.9687266280   -2.1921461938
H      0.4547106813   -1.6237826106   -0.8541829279
H     -1.6279251881   -2.7169249364   -1.5834119318
H     -3.2707283849   -0.8590301885   -1.2621989302
H     -2.5334167280    0.0175298645   -2.6116902518
H     -3.3365240288   -1.5262304942   -2.8918761704
H     -0.8882188648   -1.8394137011   -2.9115582130
C     -0.6566620766    0.0801001010   -0.3384745650
C      0.2432407613    0.7230891511    0.6078714346
C     -0.2480321882    2.0554052041    1.1006011593
H     -1.5767258824    0.6225852565   -0.5101848148
H     -0.1413470882    2.8027681099    0.3129653337
H     -1.3047753867    1.9918632294    1.3571286341
C      3.5165672475    0.1101204381    2.2219275586
C      2.3829103533    0.7317268669    1.8982859143
C      1.4131539312    0.1740812475    0.9950042125
H      3.7659383943   -0.8580301791    1.8191194096
H      4.2327200782    0.5459672414    2.8969771920
H      0.2939613190    2.4000825480    1.9747672019
H      2.1822988225    1.7043624019    2.3251886314
H      1.6849791844   -0.7944125091    0.5970055189
