# Supplementary material for: Autonomous Reaction Network Exploration in Homogeneous and Heterogeneous Catalysis
Source: Top Catal. 2022 Jan 13;65(1-4):6–39. doi: 10.1007/s11244-021-01543-9 (PMC8816766; doi:10.1007/s11244-021-01543-9)
Supplement: Supplementary file 2 — Supplementary file2 (ZIP 3070 kb) [file 11244_2021_1543_MOESM2_ESM.zip › compounds_centroids_xyz/60de10254e86f122be002809.xyz]

20
0 1
O     -0.1490187662    0.3263701422   -2.0377244394
O      1.2051253124   -0.1216468220   -2.2155895258
C     -0.2470570792   -1.4716139668    2.1426236088
C     -0.7239137083   -0.1390800203    1.6519999773
C      1.9205207034    0.8556266094   -2.9166419658
H     -0.2847716725   -2.2102653862    1.3435265829
H      0.7888896266   -1.3979825205    2.4729216128
H     -0.8524640089   -1.8216604378    2.9743489917
H      1.0143853614    0.1211222238    0.4275464168
H      1.4788141928    1.0421413487   -3.8996187234
H      2.9168210509    0.4314414371   -3.0317499039
C     -0.6739896171   -0.2107769764   -0.8532016853
C     -0.0456351713    0.3832753671    0.4163898602
C     -1.6861242739    0.5390200307    2.2563494535
H     -0.5695406203   -1.3025676522   -0.8614696822
H     -1.7339803190    0.0498212269   -0.9127006406
H      1.9751436570    1.7946490452   -2.3565257033
H     -0.1369258783    1.4697934011    0.3651754463
H     -2.0145713677    1.5006137254    1.8997512288
H     -2.1817074218    0.1617192246    3.1345890907
