# Supplementary material for: Autonomous Reaction Network Exploration in Homogeneous and Heterogeneous Catalysis
Source: Top Catal. 2022 Jan 13;65(1-4):6–39. doi: 10.1007/s11244-021-01543-9 (PMC8816766; doi:10.1007/s11244-021-01543-9)
Supplement: Supplementary file 2 — Supplementary file2 (ZIP 3070 kb) [file 11244_2021_1543_MOESM2_ESM.zip › compounds_centroids_xyz/60d771364e86f1c8c019e35b.xyz]

9
0 1
C      0.1195140105   -0.0189647897   -1.1417240453
C     -0.3733690660    0.6646953350    0.0144170322
C     -0.2491473688    0.2180559673    1.2716508104
H     -0.8738351528    1.6015183282   -0.1916021489
H     -0.0377076561    0.4198987510   -2.1211769512
H     -0.6443909286    0.7831317069    2.0989332565
H      0.2467482680   -0.7138813225    1.4865179139
O      1.0620261629   -1.8364633920   -0.1847661301
O      0.7501617309   -1.1179905842   -1.2322497375
