# Supplementary material for: Autonomous Reaction Network Exploration in Homogeneous and Heterogeneous Catalysis
Source: Top Catal. 2022 Jan 13;65(1-4):6–39. doi: 10.1007/s11244-021-01543-9 (PMC8816766; doi:10.1007/s11244-021-01543-9)
Supplement: Supplementary file 2 — Supplementary file2 (ZIP 3070 kb) [file 11244_2021_1543_MOESM2_ESM.zip › compounds_centroids_xyz/60e041144e86f1e63e3dc7b2.xyz]

20
0 2
O     -2.5594965219   -0.3100344463    0.5086211563
O     -2.1793640496    1.0539425460    0.6309987251
C      2.0854698067   -0.1787342776    1.9607585861
C      1.5032592880   -0.5887802423    0.6626164276
C     -1.4534877968   -0.9285960826   -0.0991972157
H      3.1753745137   -0.0606210074    1.9096989333
H      1.6600503580    0.7743405973    2.2653838036
H      1.8722399852   -0.9310964812    2.7184935938
H      1.7358113750   -1.5598329914    0.2408149400
H     -1.8081349353   -1.8747632513   -0.5058836580
H     -0.6422809521   -1.1006701333    0.6320067971
C      0.5440339249    0.0723334154   -1.3857742836
C     -0.9770333383    0.0730100160   -1.1668420197
C     -1.5105315826    1.3934738161   -0.5680866216
H      0.8528441604   -0.9178969473   -1.7497766716
H     -1.4578664626   -0.1289144047   -2.1269154125
H      0.7939652781    0.8233565708   -2.1412528598
H     -0.7002160060    2.0700727785   -0.2876632933
H     -2.1966529598    1.8951266662   -1.2608404913
O      1.2620159148    0.4242838591   -0.2371604358
