# Supplementary material for: Autonomous Reaction Network Exploration in Homogeneous and Heterogeneous Catalysis
Source: Top Catal. 2022 Jan 13;65(1-4):6–39. doi: 10.1007/s11244-021-01543-9 (PMC8816766; doi:10.1007/s11244-021-01543-9)
Supplement: Supplementary file 2 — Supplementary file2 (ZIP 3070 kb) [file 11244_2021_1543_MOESM2_ESM.zip › compounds_centroids_xyz/60c8a627a638820ca3724a76.xyz]

27
0 1
C     -2.1807176843    0.9667407553   -1.0774431090
C     -1.3148171497    0.3108481140   -0.0098062893
C     -1.4830610364    0.9510987140    1.3717031379
H     -3.2343875978    0.8765450121   -0.8209545013
H     -1.9406415919    2.0242400483   -1.1696025604
H     -2.0221655703    0.4922330778   -2.0437504204
H     -1.6000781819   -0.7426468534    0.0583449089
H     -2.3640232490    0.5806436164    1.8950148558
H     -1.5753793497    2.0341219102    1.2687661500
C      2.1455849437   -0.6202671009   -1.5486106316
C      0.7578822546   -0.8734671741   -0.9596474376
C      0.8100765680   -2.0670711057   -0.0076315898
H      2.5112341798   -1.5111520355   -2.0546713762
H      2.1155866276    0.1941657679   -2.2692779907
H      2.8550163529   -0.3578705467   -0.7672030120
H      0.0850305802   -1.1330453418   -1.7867753680
H      1.1404876834   -2.9533201064   -0.5457527515
H      1.5078361192   -1.8897815951    0.8064357704
C     -0.1817626583    0.6094684750    2.0867051446
C      0.8723672668    0.8250809108    1.0023240156
C      0.1977309607    0.4108507555   -0.3208695171
H     -0.1941906589   -0.4350430185    2.4012824343
H     -0.0069312562    1.2298918922    2.9653271304
H     -0.1671020008   -2.2787904097    0.4183797639
H      1.1390546505    1.8825481922    0.9622301737
H      0.3440133450    1.2092157829   -1.0555387573
H      1.7833564527    0.2647622630    1.2010218266
