# Supplementary material for: Autonomous Reaction Network Exploration in Homogeneous and Heterogeneous Catalysis
Source: Top Catal. 2022 Jan 13;65(1-4):6–39. doi: 10.1007/s11244-021-01543-9 (PMC8816766; doi:10.1007/s11244-021-01543-9)
Supplement: Supplementary file 2 — Supplementary file2 (ZIP 3070 kb) [file 11244_2021_1543_MOESM2_ESM.zip › compounds_centroids_xyz/60df07934e86f122be002b0c.xyz]

22
0 1
O     -0.7712431265   -0.7385783493   -1.5995762778
O     -1.3936381613    0.2468985875   -0.7829324217
O      0.5560846850    1.4273173010   -0.3319594762
O      1.5066247211    0.5387907453   -0.9135588803
C      0.7352722188    0.2576221093    2.3283175620
C     -0.1021229792   -0.3689782479    1.2186815777
C     -1.3409656140   -1.0619886169    1.7750585000
H      1.0964290532   -0.5155593019    3.0014280472
H      1.5900772559    0.7827877534    1.9105077979
H      0.1381936194    0.9652696325    2.9002581626
H      0.5052414722   -1.0988572290    0.6743150486
H     -1.0450305486   -1.8621723402    2.4482856004
H     -1.9572764834   -0.3535007000    2.3246722465
C      1.3124775569    0.3956978194   -2.2982113188
C     -0.1018350633   -0.1264158620   -2.6757225892
C     -0.5234490906    0.7155029996    0.2162817517
H      1.5088879612    1.3401901751   -2.8206250388
H      2.0832276189   -0.3338208393   -2.5570989461
H     -1.9349347674   -1.4860265034    0.9699209885
H     -0.0277972103   -0.9126896992   -3.4296958296
H     -1.1167951775    1.4971214306    0.7078633498
H     -0.7174279406    0.6913891354   -3.0662098545
