# Supplementary material for: Autonomous Reaction Network Exploration in Homogeneous and Heterogeneous Catalysis
Source: Top Catal. 2022 Jan 13;65(1-4):6–39. doi: 10.1007/s11244-021-01543-9 (PMC8816766; doi:10.1007/s11244-021-01543-9)
Supplement: Supplementary file 2 — Supplementary file2 (ZIP 3070 kb) [file 11244_2021_1543_MOESM2_ESM.zip › compounds_centroids_xyz/60d965b04e86f13a5f56a721.xyz]

20
0 1
C     -1.5614896934   -1.4110124316    1.8837292512
C     -0.5870132354   -1.1510817341    0.8169710562
C     -0.6833274324    0.0727834484   -0.0396063354
H     -1.7376465498   -2.4180448985    2.2382605392
H     -2.3620117186   -0.6982384429    2.0378927755
H     -0.0110608590   -1.9923276453    0.4477876002
H     -1.6617412671    0.1120550044   -0.5226774401
H     -0.6044316421    0.9198617906    0.6620462342
O     -0.2590939122   -0.9056465556    2.2412778572
O     -0.2109344895    0.3876784850    2.6439297824
C      1.7992039289    0.2447459329   -0.4165376971
C      0.4299251437    0.1732792485   -1.0876095290
C      0.1993237931    1.4128316817   -1.9482542288
H      1.8310163978    1.0827605316    0.2753982513
H      2.0160502528   -0.6617553174    0.1433252571
H      2.5809874293    0.3770202910   -1.1608617749
H      0.3901244778   -0.7144559272   -1.7314472023
H      0.2424324736    2.3083843338   -1.3329767355
H      0.9635273921    1.4876181023   -2.7178112822
H     -0.7738404897    1.3735441024   -2.4328363792
