# Supplementary material for: Autonomous Reaction Network Exploration in Homogeneous and Heterogeneous Catalysis
Source: Top Catal. 2022 Jan 13;65(1-4):6–39. doi: 10.1007/s11244-021-01543-9 (PMC8816766; doi:10.1007/s11244-021-01543-9)
Supplement: Supplementary file 2 — Supplementary file2 (ZIP 3070 kb) [file 11244_2021_1543_MOESM2_ESM.zip › compounds_centroids_xyz/60de5e344e86f122be0028c3.xyz]

29
0 1
C     -1.9424383411    0.6735455690   -0.8167970848
C     -1.1462334056   -0.6197153318   -0.6313329462
C     -1.5334952042   -1.2418736248    0.7114723708
H     -1.7876982330    1.3516107067    0.0181524581
H     -1.6776299200    1.1818797189   -1.7391215186
H     -3.0041416757    0.4410354202   -0.8606925244
H     -1.4757708697   -1.3189728999   -1.4087615638
H     -1.1270993095   -2.2425244288    0.8200734891
H     -2.6173834691   -1.3203464667    0.7651540817
O      1.5660158767    1.8718981276    2.0455398059
O      2.3489855850    1.6101949386    3.1313073888
C      0.6333043884   -0.2005772683   -2.3492958514
C      0.3803530599   -0.4401216832   -0.8514915366
C      1.1342924938   -1.7202335002   -0.4737535641
H      0.2173858983   -1.0138086647   -2.9386814257
H      0.1879735905    0.7296295498   -2.6905083819
H      1.7010077783   -0.1516343259   -2.5493864140
H     -1.2003384098   -0.6316020798    1.5451313567
H      0.7401622360   -2.5629894648   -1.0368595927
H      2.1894088814   -1.6146757014   -0.7159056580
C      0.1532888350    1.6324376025    2.2080183271
C      0.9637927105    0.7191403028    1.3942742020
C      0.9928027436    0.7695709373   -0.1106225565
H     -0.4510031998    2.3928245822    1.7301221819
H     -0.1349306602    1.3474937660    3.2118665591
H      1.0542470035   -1.9514540001    0.5829424859
H      1.2792471322   -0.2057786996    1.8651900765
H      0.5114278774    1.6879634428   -0.4497173031
H      2.0444666070    0.8270834758   -0.4063168618
