# Supplementary material for: Autonomous Reaction Network Exploration in Homogeneous and Heterogeneous Catalysis
Source: Top Catal. 2022 Jan 13;65(1-4):6–39. doi: 10.1007/s11244-021-01543-9 (PMC8816766; doi:10.1007/s11244-021-01543-9)
Supplement: Supplementary file 2 — Supplementary file2 (ZIP 3070 kb) [file 11244_2021_1543_MOESM2_ESM.zip › compounds_centroids_xyz/60c8a717a638820ca3724c0b.xyz]

27
0 1
C     -2.6215560230   -1.2220248436    0.1604489487
C     -1.3211132397   -1.8959285851    0.6058269820
C     -0.7902605896   -1.2768655904    1.9021276766
H     -2.9968831910   -1.6932494951   -0.7453932513
H     -3.3766058932   -1.3200328877    0.9382554177
H     -2.4728090318   -0.1662787185   -0.0431801360
H     -1.5605528133   -2.9433724974    0.8246293908
H     -1.5180319064   -1.4030713937    2.7013939073
H     -0.5942555573   -0.2158964111    1.7839083125
C      1.1496620180    2.8544617865   -0.8178085153
C      1.3944222994    1.3477723583   -0.8388545394
C      2.1571414675    0.9148632305    0.4103716042
H      2.0933534141    3.3919763573   -0.7548048625
H      0.6322377210    3.1759043514   -1.7193626775
H      0.5422782684    3.1295211867    0.0424981885
H      2.0013589672    1.1060404580   -1.7191869530
H      3.1241179453    1.4108190438    0.4601232724
H      1.5951898354    1.1722317348    1.3060236530
C     -0.2784485342   -1.9022013905   -0.4861450984
C      0.2852817827   -0.8820386953   -1.1171165823
C      0.0645990075    0.5878160836   -0.9443645318
H      0.1364949181   -1.7629860293    2.1988172933
H      0.0374904848   -2.8951874837   -0.7835458082
H      2.3175875793   -0.1607736258    0.4047038364
H      1.0154323008   -1.1118701808   -1.8862023415
H     -0.4799489554    0.9578259125   -1.8201688494
H     -0.5361822746    0.8025453246   -0.0629943368
