# Supplementary material for: Autonomous Reaction Network Exploration in Homogeneous and Heterogeneous Catalysis
Source: Top Catal. 2022 Jan 13;65(1-4):6–39. doi: 10.1007/s11244-021-01543-9 (PMC8816766; doi:10.1007/s11244-021-01543-9)
Supplement: Supplementary file 2 — Supplementary file2 (ZIP 3070 kb) [file 11244_2021_1543_MOESM2_ESM.zip › compounds_centroids_xyz/60d7760a4e86f1c8c019e3a5.xyz]

19
0 1
C     -0.8733348184   -1.0291125880   -1.2327777345
C     -2.2039877572   -0.3432392062   -1.1017965145
C     -2.7107304591    0.1172241443    0.0258797249
H     -1.0316856929   -2.1033086762   -1.3821862453
H     -2.7442062558   -0.2605495033   -2.0352375985
H     -0.3444312208   -0.6345313263   -2.1125188388
H     -3.6733852566    0.5967891451    0.0630251818
H     -2.1796399671    0.0258978547    0.9587676579
O     -0.0483956509   -0.9312764659   -0.0844729353
C      0.5912563851    0.3091012702    0.0679474777
C      1.0982823095    0.4032813178    1.4843349866
C      2.1062010426    1.1728696418    1.8436496555
H      0.5706564369   -0.2338489057    2.1776090492
H     -0.0984063268    1.1420687027   -0.1554320961
H      2.2362120926   -1.2954978159   -0.8451659316
H      2.4491558654    1.2119106970    2.8626207785
H      2.6302845655    1.7818161684    1.1263063790
O      2.6470623995   -0.4205083806   -0.7447101064
O      1.5790923085    0.4909139261   -0.9158428899
