# Supplementary material for: Autonomous Reaction Network Exploration in Homogeneous and Heterogeneous Catalysis
Source: Top Catal. 2022 Jan 13;65(1-4):6–39. doi: 10.1007/s11244-021-01543-9 (PMC8816766; doi:10.1007/s11244-021-01543-9)
Supplement: Supplementary file 2 — Supplementary file2 (ZIP 3070 kb) [file 11244_2021_1543_MOESM2_ESM.zip › compounds_centroids_xyz/60de92e44e86f122be00296f.xyz]

27
0 1
C     -2.1140928304   -1.5086437851   -0.4274634803
C     -1.4301473715   -1.0593794248   -1.6927345966
C     -1.3487791199    0.4026047264   -2.0124497294
H     -3.1902545936   -1.5513558243   -0.5945585783
H     -1.7800413442   -2.5035519510   -0.1369007998
H     -1.9247986055   -0.8130609739    0.3834052927
H     -1.6276315612   -1.7230482465   -2.5298800042
H     -1.5457014434    0.7461885988   -3.0175553745
H     -1.6979079953    1.0737104868   -1.2435907607
O     -0.6409089701    0.9290489225    1.0889199879
O     -0.1606060643    0.5763399479    2.3790727916
C      1.0777414342   -1.3704493154    0.2614595882
C      0.8709419461   -0.1143531040   -0.5884143551
C     -0.0880063825   -0.3731347456   -1.7500305923
H      1.2111926418   -2.2321299284   -0.3880973478
H      1.9623583353   -1.2785934078    0.8885418110
H      0.2215471830   -1.5454044565    0.9038456840
H      1.8330053708    0.1477111762   -1.0491308599
C      0.9432083305    1.4209841525    2.5963888114
C      1.6261890539    1.5517397111    1.2266207665
C      0.4976163159    1.1171763544    0.2629175409
H      0.6126655115    2.4008425417    2.9667679756
H      1.5586956840    0.9294999392    3.3497186131
H      0.4713731072   -0.6241513162   -2.6468715824
H      2.4858599599    0.8908373600    1.1424681553
H      0.2272494225    1.9375718875   -0.4108395988
H      1.9492319851    2.5730006745    1.0383906420
