# Supplementary material for: Autonomous Reaction Network Exploration in Homogeneous and Heterogeneous Catalysis
Source: Top Catal. 2022 Jan 13;65(1-4):6–39. doi: 10.1007/s11244-021-01543-9 (PMC8816766; doi:10.1007/s11244-021-01543-9)
Supplement: Supplementary file 2 — Supplementary file2 (ZIP 3070 kb) [file 11244_2021_1543_MOESM2_ESM.zip › compounds_centroids_xyz/60d772b44e86f1c8c019e36b.xyz]

20
0 1
C      0.0224168019    0.0130170599    0.8940261070
C     -1.1827944544    0.7456640596    0.4522901270
C     -2.2510713865    0.9509761430    1.2051431049
H     -1.1353694803    1.1176780707   -0.5602198454
H     -1.5403432447   -1.6735916720    2.4964597900
H     -3.1050556323    1.4911509638    0.8366077345
H     -2.3067144542    0.6078745397    2.2256326292
O     -0.6589995598   -1.8354464872    2.1313807649
O     -0.0242620219   -0.5574230920    2.1648820580
C      0.5024424553   -0.7861774447   -1.5919292638
C      0.8851486241   -0.7180655894   -0.1254265537
C      1.3928003409    0.5326545312    0.5083844217
H      1.2274171904   -1.4195793737   -2.1200622877
H      1.2977591518   -1.6503226768    0.2398949790
H     -0.4969171640   -1.2185490938   -1.7113770571
H      1.7292888619    1.0378103902   -3.4634014219
H      2.1707208937    0.4514028222    1.2501099110
H      1.4235054960    1.4311332230   -0.0867926465
O      1.6627355708    1.0248980212   -2.4979076532
O      0.3872920114    0.4548956050   -2.2476948979
