# Supplementary material for: Autonomous Reaction Network Exploration in Homogeneous and Heterogeneous Catalysis
Source: Top Catal. 2022 Jan 13;65(1-4):6–39. doi: 10.1007/s11244-021-01543-9 (PMC8816766; doi:10.1007/s11244-021-01543-9)
Supplement: Supplementary file 2 — Supplementary file2 (ZIP 3070 kb) [file 11244_2021_1543_MOESM2_ESM.zip › compounds_centroids_xyz/60d766e94e86f1c8c019e2da.xyz]

27
0 1
C     -0.2937081395    0.5668167936    2.4042083321
C     -0.9551293562   -0.0613605981    1.1802852479
C     -2.4315863587    0.3257840008    1.1292042239
H     -0.8178981137    0.2678490733    3.3092500472
H      0.7463253462    0.2603954264    2.4897868706
H     -0.3238103630    1.6522587918    2.3346803984
H     -0.8805837528   -1.1513639555    1.2584734955
H     -2.9478874092   -0.0280776625    2.0186715580
H     -2.5356138523    1.4081254560    1.0808671983
C     -0.7673087311    0.1578604772   -2.5464493033
C     -0.8260884451   -0.3251176090   -1.3156776910
C     -0.2581886571    0.3886236775   -0.1179207948
H     -0.3374287888    1.1254028924   -2.7554113284
H     -1.1737260943   -0.3762090741   -3.3894838953
H     -2.9176354538   -0.1024478042    0.2557898461
H     -1.2573117140   -1.2992810831   -1.1328291102
H     -0.4241991115    1.4649101796   -0.2379284875
C      1.7224686411   -1.2626140802   -0.0718610491
C      1.2390345137    0.1675332455   -0.0733344662
C      2.0967453597    1.1755769988   -0.0846375055
H      2.8161217762   -1.2894708546    0.0008285422
H      1.2927180654   -1.8237946479    0.7627310517
H      1.1578282597   -0.9381825808   -2.7556634230
H      3.1620855945    1.0174718031   -0.0722107712
H      1.7680164156    2.2012280834   -0.0935197866
O      1.8554996432   -1.5130574508   -2.3854875468
O      1.2912607259   -2.0088594990   -1.1923616530
