# Supplementary material for: Autonomous Reaction Network Exploration in Homogeneous and Heterogeneous Catalysis
Source: Top Catal. 2022 Jan 13;65(1-4):6–39. doi: 10.1007/s11244-021-01543-9 (PMC8816766; doi:10.1007/s11244-021-01543-9)
Supplement: Supplementary file 2 — Supplementary file2 (ZIP 3070 kb) [file 11244_2021_1543_MOESM2_ESM.zip › compounds_centroids_xyz/60de57004e86f122be0028b5.xyz]

29
0 1
C     -1.2358514024    0.8446277203    1.0103857937
C     -1.9799263718    2.0152959447    1.7270494283
C     -1.6327489749    3.3278544650    1.2132076752
H     -1.7499491242   -0.0859768317    1.2562054025
H     -3.0418779245    1.8245978895    1.5273687564
H     -1.2983086838    0.9979803726   -0.0670071507
H     -1.8071928315    1.9450994060    2.8007126722
H     -1.1587945280    4.0704291007    1.8254241079
H     -1.7844775351    3.5528103478    0.1732311837
O      2.2349496167   -0.4895688962    1.4723067841
O      2.2102271027   -0.8835395508    2.7394562434
C      0.2890827446   -0.9229933449   -2.9203299145
C      0.2957425640   -1.3292730810   -1.4479455477
C      0.7960667297   -2.7642165027   -1.3047314984
H     -0.3195563778   -1.6111840528   -3.5019705399
H     -0.1135815256    0.0799472684   -3.0454543958
H      1.3006534898   -0.9381560978   -3.3193256446
H     -0.7309368133   -1.2747184451   -1.0682667416
H      0.1285579997   -3.4533302170   -1.8170969672
H      1.7887023501   -2.8594276320   -1.7389326016
C      0.2053415880    0.7660997661    1.4599876282
C      0.9574829725   -0.4506591586    0.8702384178
C      1.1707853160   -0.3597841417   -0.6436908425
H      0.7451887514    1.6739847429    1.1812126751
H      0.2628536721    0.6581888053    2.5469419431
H      0.8544053006   -3.0586382621   -0.2602880646
H      0.4078019336   -1.3602359440    1.1478090910
H      0.9835471052    0.6635552102   -0.9735461539
H      2.2218128561   -0.5787688810   -0.8429517396
