# Supplementary material for: Autonomous Reaction Network Exploration in Homogeneous and Heterogeneous Catalysis
Source: Top Catal. 2022 Jan 13;65(1-4):6–39. doi: 10.1007/s11244-021-01543-9 (PMC8816766; doi:10.1007/s11244-021-01543-9)
Supplement: Supplementary file 2 — Supplementary file2 (ZIP 3070 kb) [file 11244_2021_1543_MOESM2_ESM.zip › compounds_centroids_xyz/60c99576a638821f2121b744.xyz]

18
0 2
C     -1.5903299354   -1.6585000815    0.3113604367
C     -0.5294031254   -0.6543934985    0.7625663024
C     -0.7195748836    0.7279642051    0.1030835050
H     -1.3991894241   -2.6263694162    0.7674109869
H     -2.5779985301   -1.3154987564    0.6085197807
H     -1.5652635570   -1.7743417201   -0.7699007013
H     -0.5459957136   -0.5866591565    1.8566615308
H     -0.9482761128    1.4950777185    0.8401774694
H     -1.5335952882    0.6916234853   -0.6205393050
C      1.1839235593   -0.4279746301   -0.7400887480
C      0.6159334238    1.0210060050   -0.6086475687
C      1.5080201207    1.8810817955    0.1767236465
H      0.7686119619   -0.9016494756   -1.6424222163
H      0.4656431389    1.4403314693   -1.6062153338
H      2.2731810286   -0.4599445195   -0.7848608621
H      2.2416276737    2.4921326196   -0.3117810436
H      1.5745148920    1.7526519048    1.2397424476
O      0.7781707711   -1.0965379487    0.4182096727
