# Supplementary material for: Autonomous Reaction Network Exploration in Homogeneous and Heterogeneous Catalysis
Source: Top Catal. 2022 Jan 13;65(1-4):6–39. doi: 10.1007/s11244-021-01543-9 (PMC8816766; doi:10.1007/s11244-021-01543-9)
Supplement: Supplementary file 2 — Supplementary file2 (ZIP 3070 kb) [file 11244_2021_1543_MOESM2_ESM.zip › compounds_centroids_xyz/60de39c14e86f122be00286a.xyz]

25
0 1
C     -1.3437538923   -1.5091432278    1.4576829849
C     -1.1758694291   -0.3209217677    0.5117423988
C     -1.2657079039    0.9790210829    1.3122866199
H     -1.4052797704   -2.4476083865    0.9138970713
H     -0.5199546360   -1.5666175145    2.1643830739
H     -2.2640836029   -1.3903450277    2.0261575748
H     -2.0182928382   -0.3369015780   -0.1917545675
H     -2.2610237103    1.0838312920    1.7393420612
H     -0.5477878052    0.9818387980    2.1286007145
C      0.1446331505   -1.6762637148   -1.1744920983
C      0.1152195998   -0.3832024077   -0.3463452835
C      1.3896598291   -0.3025982142    0.4935786417
H      0.9472866399   -1.6262553151   -1.9079488982
H      0.3219132565   -2.5403596787   -0.5396335442
H     -0.7950395066   -1.8187021031   -1.7046899421
H      1.4368386804   -1.1218310788    1.2061817692
H      2.2592395449   -0.3669561937   -0.1569870846
C      1.8658487931    2.6116471315   -1.5847367368
C      0.9658296021    1.6886822211   -1.4616413456
C      0.0648634560    0.7670032456   -1.3313555332
H      2.7058749934    2.5027496806   -2.2528460852
H      1.8128422121    3.5361766664   -1.0311365366
H      1.4434876608    0.6393430962    1.0318303640
H     -1.0721910374    1.8393908615    0.6759010249
H     -0.8045532861    0.7780221323   -1.9780166434
