# Supplementary material for: Autonomous Reaction Network Exploration in Homogeneous and Heterogeneous Catalysis
Source: Top Catal. 2022 Jan 13;65(1-4):6–39. doi: 10.1007/s11244-021-01543-9 (PMC8816766; doi:10.1007/s11244-021-01543-9)
Supplement: Supplementary file 2 — Supplementary file2 (ZIP 3070 kb) [file 11244_2021_1543_MOESM2_ESM.zip › compounds_centroids_xyz/60d999654e86f13a5f56a976.xyz]

31
0 1
C     -1.6005682186   -1.1192218846   -1.2246333154
C     -2.0500272090    0.3006089701   -0.8592393769
C     -1.7288002304    1.2759675199   -1.9902659125
H     -1.7338135554   -1.7948188829   -0.3712171061
H     -3.1407281833    0.2446527403   -0.7596700900
H     -2.2104740837   -1.4938876695   -2.0604198370
H      0.1631515734   -2.5492270206   -2.7801909218
H     -2.1940936741    0.9465077437   -2.9161642690
H     -0.6575214181    1.3419382823   -2.1519827295
O      0.2475915844   -2.3983531400   -1.8268817290
O     -0.2402036726   -1.0892333599   -1.6111855421
O      2.5010469377   -1.8600041809    1.5838906699
O      3.6499055152   -1.9962361214    2.3092837063
C     -1.5096513267    0.7850461931    0.4948427997
C      0.0245788796    0.8336531442    0.6289114279
C      0.4677309188    2.1640324886    1.2346652311
H     -2.1075820361    2.2656105588   -1.7487999356
H     -1.9203961201    0.1482581324    1.2810206305
H     -1.9128263297    1.7864042674    0.6555740272
H      0.4720907715    0.7383628951   -0.3620855214
H      0.1286289449    2.9910740308    0.6156131819
H      0.0514623444    2.2870315562    2.2322305443
C      2.6331464952   -1.2299365972    0.2924469321
C      2.0163975223   -0.5064981086    1.4097280685
C      0.5215872512   -0.3445329927    1.4832448063
H      2.0019125914   -1.6864487532   -0.4580933799
H      3.6539607990   -1.0093613927    0.0105269473
H      1.5505432260    2.2194263326    1.3038214257
H      2.6314636292    0.2152712737    1.9368139833
H      0.0694993612   -1.2698252183    1.1250678152
H      0.2219877126   -0.1962608069    2.5231474689
