# Supplementary material for: Autonomous Reaction Network Exploration in Homogeneous and Heterogeneous Catalysis
Source: Top Catal. 2022 Jan 13;65(1-4):6–39. doi: 10.1007/s11244-021-01543-9 (PMC8816766; doi:10.1007/s11244-021-01543-9)
Supplement: Supplementary file 2 — Supplementary file2 (ZIP 3070 kb) [file 11244_2021_1543_MOESM2_ESM.zip › compounds_centroids_xyz/60d99eed4e86f1fb9718b80c.xyz]

31
0 1
C     -4.9177155005    0.9448517052   -1.3388058352
C     -3.4641198359    1.2962718888   -1.2175611491
C     -2.4970663054    0.3956732168   -1.2918162536
H     -5.4808903320    1.4279199909   -0.5260488963
H     -3.2405687044    2.3397135733   -1.0645187335
H     -5.3248125029    1.2904542940   -2.2963420569
H     -5.7052849676   -1.4880318190    0.1180582065
H      0.0158034103    1.1252707588    1.0926506366
H     -2.6885759211   -0.6577229627   -1.4459993271
O     -4.8824941359   -1.0397585112   -0.1221909195
O     -5.1925657618   -0.4331030498   -1.3721903815
O     -0.3266811801   -0.3672268401   -1.1548289207
O     -1.1879235190    0.7568509603   -1.1872275670
C      4.3236468370    0.0828543486   -0.2619461829
C      3.0658982458   -0.4563869900    0.4181105053
C      3.4089207986   -0.9524682974    1.8210322207
H      5.0805260023   -0.6944136553   -0.3408965033
H      4.0951315252    0.4410242194   -1.2629725162
H      4.7391479866    0.9087358941    0.3120185786
H      2.6979620924   -1.3005602022   -0.1735208659
H      4.2437992002   -1.6487132041    1.7797940358
H      3.6921270297   -0.1171478830    2.4583979801
C     -0.0928658398   -0.7959087958    0.1698930446
C      0.6441517409    0.2338762915    1.0256442974
C      1.9971024555    0.6419779197    0.4416600365
H      0.5049599197   -1.6976850400    0.0230227702
H     -1.0431689344   -1.0722452214    0.6499950318
H      2.5666769650   -1.4664556706    2.2770290416
H      0.7574502248   -0.1716639733    2.0309919997
H      1.8312304746    0.9873308304   -0.5808869524
H      2.3801985324    1.4866862241    1.0194546757
