# Supplementary material for: Autonomous Reaction Network Exploration in Homogeneous and Heterogeneous Catalysis
Source: Top Catal. 2022 Jan 13;65(1-4):6–39. doi: 10.1007/s11244-021-01543-9 (PMC8816766; doi:10.1007/s11244-021-01543-9)
Supplement: Supplementary file 2 — Supplementary file2 (ZIP 3070 kb) [file 11244_2021_1543_MOESM2_ESM.zip › compounds_centroids_xyz/60debf264e86f122be002a0e.xyz]

23
0 1
C     -1.6158828993   -0.3039040280   -1.3311893314
C     -2.8946203036    0.4468904307   -1.0706882616
C     -3.5165234149    0.4829010811    0.0921252355
H     -1.8525188948   -1.2272424049   -1.8740064245
H     -3.2927364444    0.9598741169   -1.9363815856
H     -4.4357734229    1.0247671366    0.2335916895
H     -3.1235655563   -0.0395498558    0.9483176252
O     -0.9327457219   -0.7203459169   -0.1722829166
C      2.2290341507   -1.5685735804    0.8383647290
C      2.3131276558   -0.3094776561    0.0116673886
H      3.2209747673   -1.9999764905    0.9621960920
H      1.8228760070   -1.3653878566    1.8254732656
H      1.5890850481   -2.3010194111    0.3501509003
H      2.9478870972   -0.4166366111   -0.8612196121
C     -0.2053608010    0.2972520599    0.4933707335
C      1.1270433180    0.6009901158   -0.1600823384
C      2.3007833173    1.0372754365    0.6698580655
H     -0.0489699568   -0.0824964742    1.5051249409
H     -0.8054178867    1.2169630199    0.5539728406
H     -0.9661292876    0.3027897111   -1.9783649031
H      1.0297037551    1.0764304125   -1.1300301002
H      2.9394484472    1.8200594560    0.2886544407
H      2.1702810266    1.0684173086    1.7413775268
