# Supplementary material for: Autonomous Reaction Network Exploration in Homogeneous and Heterogeneous Catalysis
Source: Top Catal. 2022 Jan 13;65(1-4):6–39. doi: 10.1007/s11244-021-01543-9 (PMC8816766; doi:10.1007/s11244-021-01543-9)
Supplement: Supplementary file 2 — Supplementary file2 (ZIP 3070 kb) [file 11244_2021_1543_MOESM2_ESM.zip › compounds_centroids_xyz/60d994b54e86f13a5f56a920.xyz]

16
0 1
C     -0.1847727201    0.6640247068   -0.7718876096
C     -0.3637458655    0.6097325494   -2.2001123590
C     -0.5846782235    1.6865045441   -2.9501183097
H     -0.3055642835   -0.3700261863   -2.6550565940
H     -0.2464784641    1.6424694134   -0.3143441487
H     -0.7096342399    1.6229611995   -4.0168064091
H     -0.6473853472    2.6710547144   -2.5167720573
O     -0.4425770651   -1.3728639990    2.2321893411
O     -1.0000261436   -0.9582413926    3.3873315496
C      0.9947827406   -1.3682299000    2.1801148619
C      0.2598078198   -0.3350461293    1.4309107842
C      0.0652147432   -0.4098920143   -0.0117755363
H      1.3962682476   -2.2241812577    1.6522583510
H      1.4734232452   -1.1064306368    3.1151256200
H      0.1767166268    0.6437782024    1.8923998599
H      0.1186489293   -1.3956138140   -0.4534573439
