# Supplementary material for: Autonomous Reaction Network Exploration in Homogeneous and Heterogeneous Catalysis
Source: Top Catal. 2022 Jan 13;65(1-4):6–39. doi: 10.1007/s11244-021-01543-9 (PMC8816766; doi:10.1007/s11244-021-01543-9)
Supplement: Supplementary file 2 — Supplementary file2 (ZIP 3070 kb) [file 11244_2021_1543_MOESM2_ESM.zip › compounds_centroids_xyz/60d9c1fe4e86f13a5f56aa9d.xyz]

25
0 1
C     -1.2298572449   -1.1585030549    1.2988251555
C     -1.6855213305   -0.6401236761   -0.0618998194
C     -2.7054304006   -1.5918386440   -0.6817305548
H     -0.7811759262   -2.1446561512    1.1971350603
H     -0.4910072935   -0.4904803935    1.7352907245
H     -2.0741903811   -1.2348394370    1.9805814620
H     -2.1615320510    0.3362706375    0.0780395161
H     -2.2586303225   -2.5698376504   -0.8490373610
H     -3.5619727186   -1.7150052399   -0.0225535299
H     -3.0607474363   -1.2099335229   -1.6366069500
C     -0.4826652882   -0.4701017585   -1.0069600496
C      0.4741579752    0.5824695117   -0.5298606250
C     -0.0157881820    2.0006347740   -0.6062837745
H      0.0308836950   -1.4296989747   -1.0948952181
H     -0.8563495731   -0.1934513725   -1.9971590252
H      0.7242738062    2.6433916500   -1.0799842708
H     -0.9361348408    2.0585965997   -1.1823101723
C      3.8501441646    0.7763514689    0.9359458426
C      2.6687871161    1.1672717502    0.4658050923
C      1.6781696323    0.2509552149   -0.0470165663
H      4.1328474182   -0.2637085379    0.9560453892
H      4.5743795057    1.4758034509    1.3168686438
H     -0.2113003099    2.3956940793    0.3910229141
H      2.4167011034    2.2186828272    0.4651294383
H      1.9619588826   -0.7939435509   -0.0243913218
