# Supplementary material for: Autonomous Reaction Network Exploration in Homogeneous and Heterogeneous Catalysis
Source: Top Catal. 2022 Jan 13;65(1-4):6–39. doi: 10.1007/s11244-021-01543-9 (PMC8816766; doi:10.1007/s11244-021-01543-9)
Supplement: Supplementary file 2 — Supplementary file2 (ZIP 3070 kb) [file 11244_2021_1543_MOESM2_ESM.zip › compounds_centroids_xyz/60d8df684e86f13a5f56a51f.xyz]

17
0 1
C     -0.3573144029   -0.4243689867    0.9260953730
C     -1.6540329713   -0.2986757150    0.1826047465
C     -2.4321572090    0.7664202452    0.2114300841
H     -0.4030318169   -1.2968559244    1.5812742168
H     -0.1839424156    0.4683343201    1.5281176582
H     -1.9216465364   -1.1599642620   -0.4169371120
H     -3.3567948870    0.8144493147   -0.3392454790
H     -2.1808507410    1.6356311072    0.7975886099
C      1.2181734321    0.6920223216   -0.7136662235
C      0.7837424176   -0.5837535629   -0.0424011750
C      1.3522367841   -1.7473558391   -0.3076719890
H      0.3681095310    1.1015365504   -1.2829044178
H      2.0405533090    0.4876428537   -1.4127871399
H      2.1623054701   -1.8410087456   -1.0111674403
H      1.0274962914   -2.6566341200    0.1691171773
H      1.9102220364    2.4278757066   -0.1490072006
O      1.6269317084    1.6147047362    0.2795603114
