# Supplementary material for: Autonomous Reaction Network Exploration in Homogeneous and Heterogeneous Catalysis
Source: Top Catal. 2022 Jan 13;65(1-4):6–39. doi: 10.1007/s11244-021-01543-9 (PMC8816766; doi:10.1007/s11244-021-01543-9)
Supplement: Supplementary file 2 — Supplementary file2 (ZIP 3070 kb) [file 11244_2021_1543_MOESM2_ESM.zip › compounds_centroids_xyz/60dce7154e86f1e23f617433.xyz]

31
0 1
C     -2.5382933440   -0.5894168705    1.3421665113
C     -1.1205520261   -1.1047922367    1.5333552498
C     -0.8770504718   -1.6217266155   -0.9231810742
H     -3.0416387365   -1.1559142985    0.5618222025
H     -3.0845743310   -0.7274099285    2.2716606140
H     -2.5646740624    0.4638321220    1.0757824445
H     -1.1609849057   -2.1613368631    1.8209801359
H     -1.4141560486   -2.5205561684   -0.6020632477
H     -1.6196499096   -0.9080521018   -1.3023912250
H      0.4481432584   -2.2153019814   -1.6404955188
H     -0.5961588617   -0.5517924539    2.3157248505
O     -0.2772235732   -1.0974672346    0.3385800683
O      1.4727982118   -2.4262862332   -1.8913393048
C      1.1421913411    2.4227159015    0.7751855450
C      0.0648430684    1.4192759798    0.3563599478
C     -0.6306643489    1.9066351624   -0.9133748739
H      0.6822980757    3.3861109551    0.9817787878
H      1.6606754729    2.0931103572    1.6731164131
H      1.8750697314    2.5627869620   -0.0143175841
H     -0.6710732738    1.3986558232    1.1663779643
H     -1.1713598653    2.8273533925   -0.7027838295
H      0.0936174916    2.1127415436   -1.6960405117
C      2.2144296870   -1.5591358223   -1.1139611430
C      1.5613110706   -0.1642132936   -0.9917489573
C      0.6765457195    0.0054193042    0.2430098552
H      2.3824629215   -1.9679891149   -0.0977692086
H      3.1984548178   -1.4500556294   -1.5876063958
H     -1.3385159237    1.1731029446   -1.2872874724
H      0.9819669573    0.0006662018   -1.8982176620
H      1.3105598003   -0.1451345755    1.1314935575
H      2.3412020572    0.5941747719   -0.9248161387
