# Supplementary material for: Autonomous Reaction Network Exploration in Homogeneous and Heterogeneous Catalysis
Source: Top Catal. 2022 Jan 13;65(1-4):6–39. doi: 10.1007/s11244-021-01543-9 (PMC8816766; doi:10.1007/s11244-021-01543-9)
Supplement: Supplementary file 2 — Supplementary file2 (ZIP 3070 kb) [file 11244_2021_1543_MOESM2_ESM.zip › compounds_centroids_xyz/60d9502d4e86f13a5f56a6bb.xyz]

16
0 1
C     -1.5710407988    1.9170744958   -0.2463737145
C     -0.9762780481    0.9240700719   -1.0749912698
C     -0.8643122670   -0.5124192453   -0.7023041635
H     -2.6262680296    2.1334979664   -0.2914390108
H     -1.0109745292    2.4238855270    0.5238713068
H     -0.5170967205    1.1992818927   -2.0204932820
H     -1.2848094775   -1.1301133742   -1.5049354920
H     -1.4195416360   -0.7085852410    0.2162660060
C      0.6068816711   -0.9575750952   -0.5093363233
C      1.2304785572   -0.2553456420    0.6506416152
C      1.6551192653   -0.8558822676    1.7465956543
H      1.1633852195   -0.7249833525   -1.4211519159
H      0.6323323507   -2.0377207122   -0.3520224252
H      1.3011079119    0.8198392956    0.5516969657
H      2.0916531181   -0.3099207378    2.5653440476
H      1.5893634129   -1.9251035817    1.8686320014
