# Supplementary material for: Autonomous Reaction Network Exploration in Homogeneous and Heterogeneous Catalysis
Source: Top Catal. 2022 Jan 13;65(1-4):6–39. doi: 10.1007/s11244-021-01543-9 (PMC8816766; doi:10.1007/s11244-021-01543-9)
Supplement: Supplementary file 2 — Supplementary file2 (ZIP 3070 kb) [file 11244_2021_1543_MOESM2_ESM.zip › compounds_centroids_xyz/60dd4be84e86f1e23f6174cf.xyz]

23
0 1
C     -0.9321330504    1.8331475521    0.2403195973
H     -1.3069452245    2.0260210586    1.2427076719
H     -1.0453668342    2.7360277227   -0.3560739733
H     -1.5278003692    1.0447924705   -0.2089380238
O     -0.9290469975   -1.4195468459    0.3566400218
O     -1.2322616678   -1.1639878627   -1.0087226874
C      1.0861641642    1.1890639992   -1.1119240801
C      0.5431613579    1.4239434478    0.2973154269
C     -1.4304674851   -2.3719879148   -1.6973094185
H      1.0689815313    2.1218869919   -1.6712654842
H      2.1139727446    0.8314230710   -1.0752040115
H      0.4714771958    0.4667991756   -1.6420440235
H      1.1061674424    2.2491072779    0.7492596049
H     -0.5227549784   -2.9853309899   -1.7107543813
H     -1.6853702789   -2.0671466233   -2.7110502951
C      0.4296824747   -1.1624421117    0.6676395158
C      0.7118383387    0.2242649918    1.2001429035
C      1.0957974290    0.3691963134    2.4595446078
H      1.0553238556   -1.3721262876   -0.2077989883
H      0.6620044617   -1.8970218590    1.4464509827
H     -2.2531664815   -2.9452872052   -1.2620175974
H      1.3258111556    1.3369518514    2.8727267150
H      1.1949312160   -0.4677482238    3.1303559166
