# Supplementary material for: Autonomous Reaction Network Exploration in Homogeneous and Heterogeneous Catalysis
Source: Top Catal. 2022 Jan 13;65(1-4):6–39. doi: 10.1007/s11244-021-01543-9 (PMC8816766; doi:10.1007/s11244-021-01543-9)
Supplement: Supplementary file 2 — Supplementary file2 (ZIP 3070 kb) [file 11244_2021_1543_MOESM2_ESM.zip › compounds_centroids_xyz/60de2dba4e86f122be002845.xyz]

23
0 1
C     -1.6444646486    1.0288482773   -0.5765273279
C     -0.7714445270   -0.0274649803   -1.2476630262
C     -0.7861495886   -1.3361600908   -0.4452100047
H     -1.2696799557    1.2530109370    0.4194398030
H     -1.6471652240    1.9475566585   -1.1589364342
H     -2.6697663489    0.6760333427   -0.4880799360
H     -1.1721259981   -0.2266434091   -2.2484789040
H     -0.2518382944   -2.1045245514   -1.0130705898
H     -1.8142831295   -1.6734409530   -0.3050524403
C      1.8244655367    1.7540852923    0.4004252551
C      1.3156621941    0.6170656403   -0.0426023878
C      0.6745365088    0.4682949737   -1.3902116175
H      1.8222598310    2.6506206317   -0.1971490304
H      2.2714363653    1.8371007414    1.3773006174
H      0.6899047251    1.4187507993   -1.9263597322
C     -0.7070822745   -1.3834333347    2.0401760409
C     -0.1130247234   -1.1516156868    0.8822186631
C      1.2986412625   -0.6434396542    0.7782009266
H     -0.2006939092   -1.2343092138    2.9792666643
H     -1.7217720415   -1.7405883267    2.0992140287
H      1.2419971658   -0.2609366400   -1.9774768388
H      1.9086356837   -1.4012693899    0.2729175758
H      1.7219513904   -0.4675410636    1.7676586949
