# Supplementary material for: Autonomous Reaction Network Exploration in Homogeneous and Heterogeneous Catalysis
Source: Top Catal. 2022 Jan 13;65(1-4):6–39. doi: 10.1007/s11244-021-01543-9 (PMC8816766; doi:10.1007/s11244-021-01543-9)
Supplement: Supplementary file 2 — Supplementary file2 (ZIP 3070 kb) [file 11244_2021_1543_MOESM2_ESM.zip › compounds_centroids_xyz/60d8d26f4e86f13a5f56a466.xyz]

23
0 1
C     -3.0145184230   -2.1735580568    2.4607775195
C     -1.8490877977   -1.2843317368    2.1968053082
C     -1.1114239077   -1.3073232253    1.0876927945
H     -2.8446938081   -2.7596872948    3.3643365488
H     -3.9146399959   -1.5793978919    2.6215766920
H     -3.1854119823   -2.8527726849    1.6292090386
H     -1.6101427392   -0.5806622122    2.9846674802
H     -1.3450510337   -2.0114554360    0.2986107325
C      1.9232239504    0.4463007389   -0.5123727114
C      0.7638440350   -0.4629115846   -0.2479750205
C      0.0150555452   -0.4347120866    0.8538231182
H      2.8146015573   -0.1536130508   -0.7131026899
H      2.1107503888    1.0679248912    0.3666550808
H      0.5359582544   -1.1642138694   -1.0406905948
H      0.2432522738    0.2724344277    1.6427523584
C      0.5825450257    2.3675883041   -1.4783599726
C      1.6349340390    1.3266099533   -1.7036687779
C      2.2555478649    1.1734794177   -2.8612907675
H     -0.3330858989    1.9011449501   -1.1164979271
H      0.9137527536    3.0767253768   -0.7196822722
H      0.3666432572    2.9123325156   -2.3935679945
H      2.0346875867    1.7979274281   -3.7108927871
H      3.0132590546    0.4221711265   -3.0088051561
