# Supplementary material for: Autonomous Reaction Network Exploration in Homogeneous and Heterogeneous Catalysis
Source: Top Catal. 2022 Jan 13;65(1-4):6–39. doi: 10.1007/s11244-021-01543-9 (PMC8816766; doi:10.1007/s11244-021-01543-9)
Supplement: Supplementary file 2 — Supplementary file2 (ZIP 3070 kb) [file 11244_2021_1543_MOESM2_ESM.zip › compounds_centroids_xyz/60de3b4c4e86f122be00286e.xyz]

25
0 1
C     -2.0008473283    0.0244893322    1.3069047586
C     -1.6623148853    0.0761552732   -0.1935491136
C     -2.5284611431    1.0358556490   -0.8659466910
H     -3.0275420320   -0.3073613549    1.4388391590
H     -1.3441110397   -0.6588846837    1.8356035571
H     -1.8996396300    1.0147025015    1.7442682042
H     -1.7787083748   -0.9182819855   -0.6338593225
H     -2.8740287901    0.8658468147   -1.8665717985
H     -2.6509585600    2.0196159714   -0.4539941297
C      2.0561197503    0.3002352515    1.0376805737
C      0.9491409964   -0.3627194648    0.2513218971
C      0.7689874381   -1.8166620308    0.6224649094
H      1.8019616199    0.3108366544    2.0973077005
H      2.9898847669   -0.2466226270    0.9173646281
H      2.2135779614    1.3246501771    0.7138729890
H      1.6406708365   -2.3882853575    0.3036402579
H      0.6821833863   -1.9257903674    1.7032093845
C      1.6887084631    0.7489355621   -2.0152278239
C      0.8070446385   -0.0870070126   -1.2915109340
C     -0.1580958080    0.4762523429   -0.2640161074
H      2.0284142055    1.6853035699   -1.6165766820
H      1.9756244516    0.5013707338   -3.0183838314
H     -0.1121558595   -2.2489998506    0.1575288456
H      0.4653339854   -0.9642041429   -1.8277039895
H     -0.0307890489    1.5405690438   -0.0826664413
