# Supplementary material for: Autonomous Reaction Network Exploration in Homogeneous and Heterogeneous Catalysis
Source: Top Catal. 2022 Jan 13;65(1-4):6–39. doi: 10.1007/s11244-021-01543-9 (PMC8816766; doi:10.1007/s11244-021-01543-9)
Supplement: Supplementary file 2 — Supplementary file2 (ZIP 3070 kb) [file 11244_2021_1543_MOESM2_ESM.zip › compounds_centroids_xyz/60d983ad4e86f13a5f56a839.xyz]

25
0 1
C     -1.8002782839   -0.4984627576    0.1031657350
C     -1.0819627619    0.2755400023    1.1945856738
C     -0.1502114958   -0.4217283891    2.1391270829
H     -2.8800012003   -0.3064819272    0.1648761679
H     -1.6716959339    1.0962399163    1.5838492822
H     -1.4405248789   -0.1930536949   -0.8864625630
H     -2.9271055946   -3.0111325531    0.7889109772
H     -0.1313616175   -0.0966944154    3.1687056115
H     -0.0370848249   -1.4863661009    2.0204709776
O     -2.1837460712   -2.5340447152    1.1846829964
O     -1.5592239896   -1.8868001155    0.0875334220
C      1.7917218579   -1.3775985781    0.0351205028
C      1.1588774147   -0.0281319344   -0.0890195527
C      0.4147542086    0.4868447181    1.0918219977
H      2.3349353921   -1.4608814600    0.9752762612
H      1.0182168169   -2.1456053103    0.0213474277
H      2.4740214068   -1.5638951288   -0.7901934516
C      0.7061984364    2.6152430465   -2.6164027580
C      0.6158545073    1.9597112179   -1.4623896617
C      1.2414027996    0.6807842042   -1.2242044538
H      1.2698609533    2.2208445427   -3.4460017117
H      0.2223258659    3.5635021372   -2.7749808259
H      0.7693207850    1.4535751967    1.4357420787
H      0.0360516673    2.3797234831   -0.6519553924
H      1.8096545407    0.2788686154   -2.0536058239
