# Supplementary material for: Autonomous Reaction Network Exploration in Homogeneous and Heterogeneous Catalysis
Source: Top Catal. 2022 Jan 13;65(1-4):6–39. doi: 10.1007/s11244-021-01543-9 (PMC8816766; doi:10.1007/s11244-021-01543-9)
Supplement: Supplementary file 2 — Supplementary file2 (ZIP 3070 kb) [file 11244_2021_1543_MOESM2_ESM.zip › compounds_centroids_xyz/60dd5af04e86f13a5f56c218.xyz]

29
0 1
C     -1.6468975408    0.9640064741   -2.1046421691
C     -1.2894655009    0.5624044998   -0.6750425901
C     -2.0157104716    1.3260128010    0.3255683711
H     -1.1550930608    0.3298091859   -2.8359538268
H     -2.7209308357    0.8664385824   -2.2442217086
H     -1.3708277650    1.9994155017   -2.2916446588
H     -1.4295578653   -0.5090611323   -0.5297075158
H     -2.2402123641    0.9079884076    1.2872006398
H     -2.1432219850    2.3859348534    0.1990494732
O      0.0618942638   -0.7481034410    1.4086180866
O      0.2514969314   -0.9976778568    2.8116147385
C      1.1282892655   -1.2850406475   -1.3973617583
C      1.2351566767    0.2337229303   -1.3690470501
C     -0.4419399705   -2.1637321273    3.1533429407
H      1.9032355028   -1.6915130332   -2.0435816192
H      1.2548166601   -1.6925417320   -0.3995373643
H      0.1629984362   -1.6037003546   -1.7802303157
H      0.9664748622    0.6496137276   -2.3441519453
H     -1.5159423236   -2.0594825921    2.9705907977
H     -0.2545938420   -2.2863382070    4.2187920809
C      0.5447049680    0.5404678007    1.1199365507
C      0.2136179545    0.8953042099   -0.3445429902
C      2.5384156258    0.7137654792   -0.9558199275
H      1.6290565648    0.5790212765    1.2797103801
H      0.0800630339    1.2654687595    1.7985349857
H     -0.0608698600   -3.0300436626    2.6041727472
H      0.3404301962    1.9769799474   -0.4419742962
H      2.8153640487    1.7389387026   -1.1188199478
H      3.1592483949    0.1319416464   -0.3008521084
