# Supplementary material for: Autonomous Reaction Network Exploration in Homogeneous and Heterogeneous Catalysis
Source: Top Catal. 2022 Jan 13;65(1-4):6–39. doi: 10.1007/s11244-021-01543-9 (PMC8816766; doi:10.1007/s11244-021-01543-9)
Supplement: Supplementary file 2 — Supplementary file2 (ZIP 3070 kb) [file 11244_2021_1543_MOESM2_ESM.zip › compounds_centroids_xyz/60d9a49d4e86f1fb9718b844.xyz]

21
0 1
O     -2.4207883221   -0.9003085499    0.5561965852
O      0.3957101185   -2.3451975121   -1.0187764691
O     -0.4436146846   -3.2001057828   -1.7969510101
C      1.1800627029    1.7531783071    1.4089319665
C      0.1020151241    1.0126475685    0.6184685662
C     -0.3860511469    1.8745643650   -0.5433499624
H      0.7864472991    2.6891826637    1.7969486521
H      1.5264502952    1.1545808322    2.2481583514
H      2.0318500721    1.9775520517    0.7705831968
H     -0.7448182572    0.8181657314    1.2837411924
H     -0.6476037480    2.8668771141   -0.1842604673
H      0.3907731336    1.9757303031   -1.2986665327
C     -1.4796566627   -1.5975410136    0.3076737755
C     -0.3407133748   -1.2143414374   -0.6111588606
C      0.6706642320   -0.3245494027    0.1329638782
H     -1.3562244438   -2.6013464340    0.7537947312
H      0.1908302089   -3.6500982265   -2.3706890202
H     -1.2711688143    1.4415380652   -1.0004332945
H     -0.7419084054   -0.6899071030   -1.4891354314
H      1.0511262690   -0.8953219582    0.9824371323
H      1.5066184045   -0.1452995819   -0.5464769796
