# Supplementary material for: Autonomous Reaction Network Exploration in Homogeneous and Heterogeneous Catalysis
Source: Top Catal. 2022 Jan 13;65(1-4):6–39. doi: 10.1007/s11244-021-01543-9 (PMC8816766; doi:10.1007/s11244-021-01543-9)
Supplement: Supplementary file 2 — Supplementary file2 (ZIP 3070 kb) [file 11244_2021_1543_MOESM2_ESM.zip › compounds_centroids_xyz/60dd036e4e86f1e23f617454.xyz]

21
0 1
C     -1.4332411316    2.5523939808   -1.2280408986
H     -1.5860603471    2.7213579836   -2.2818344106
H     -1.5830091093    3.3980044337   -0.5762251024
O      0.9331189793   -0.1838026434    2.0424182014
O      1.4569085003   -1.2951973455    1.3174351567
C      0.5804072383   -0.3289103554   -1.7466277476
C     -0.7104676979   -0.0136836483   -1.0242213117
C      0.6850005909   -2.4430548475    1.5532489584
H      0.3699064889   -0.5780112139   -2.7846793615
H      1.2530267273    0.5250169582   -1.7329553183
H      1.0846311312   -1.1730750653   -1.2792969945
H     -1.5076493341   -0.7170592651   -1.2472997887
H      0.6360839894   -2.6755468510    2.6204186904
H      1.2156104985   -3.2358896581    1.0276845578
C      0.5431194100    0.8519980382    1.1691195741
C     -0.7249588940    0.5544945501    0.3939514704
C     -1.0981534915    1.3762823395   -0.7658910592
H      1.3665966113    1.1062883837    0.4937398506
H      0.3763373864    1.6878804366    1.8565956261
H     -0.3285937016   -2.3429687365    1.1516629349
H     -1.5286138449    0.2134825256    1.0407969726
