# Supplementary material for: Autonomous Reaction Network Exploration in Homogeneous and Heterogeneous Catalysis
Source: Top Catal. 2022 Jan 13;65(1-4):6–39. doi: 10.1007/s11244-021-01543-9 (PMC8816766; doi:10.1007/s11244-021-01543-9)
Supplement: Supplementary file 2 — Supplementary file2 (ZIP 3070 kb) [file 11244_2021_1543_MOESM2_ESM.zip › compounds_centroids_xyz/60c8a7d5a638820ca3724d7c.xyz]

27
0 1
C     -1.7561881157   -1.5761534056   -0.1833430988
C     -1.1020286341   -2.4300201672    0.8959459494
C     -0.5862455286   -1.6215417828    2.0876678983
H     -2.1440311935   -2.2076940926   -0.9800554103
H     -2.5836558405   -1.0050761660    0.2333898366
H     -1.0379680312   -0.8823624946   -0.6102299876
H     -1.8354621830   -3.1542151198    1.2611340889
H     -0.3936637139   -2.3119160971    2.9131586313
H     -1.3620070079   -0.9253799774    2.4152456358
C      0.9672415229    1.2186175964   -2.5168204587
C      1.1535913618    1.7543943434   -1.0928639406
C      0.0229073099    2.7159360858   -0.7409154886
H      0.9481927987    2.0377027434   -3.2323832893
H      1.7786172378    0.5456257251   -2.7852604013
H      0.0288157975    0.6726957232   -2.5931164758
H      2.1013376667    2.3095081623   -1.0640737186
H      0.0027512344    3.5411060689   -1.4497603240
H     -0.9375648280    2.2070144422   -0.7829342542
C      0.7066437629   -0.8471887766    1.8073797086
C      0.5164816153    0.3279030507    0.9010585051
C      1.2821083314    0.5960302063   -0.1434816465
H      1.4566495055   -1.5229829267    1.3904640859
H      1.0900085265   -0.4775452410    2.7652577766
H      0.1612752362    3.1258641425    0.2566100657
H     -0.2984344771    0.9825235816    1.1755082050
H      2.0941697189   -0.0800155325   -0.3872527362
H     -0.2735420728   -2.9928300919    0.4596708430
