# Supplementary material for: Autonomous Reaction Network Exploration in Homogeneous and Heterogeneous Catalysis
Source: Top Catal. 2022 Jan 13;65(1-4):6–39. doi: 10.1007/s11244-021-01543-9 (PMC8816766; doi:10.1007/s11244-021-01543-9)
Supplement: Supplementary file 2 — Supplementary file2 (ZIP 3070 kb) [file 11244_2021_1543_MOESM2_ESM.zip › compounds_centroids_xyz/60d9f1984e86f1fb9718b954.xyz]

30
0 2
C     -1.5374003847    0.3191027721   -1.2056529239
C     -2.1731608493    0.4124285552   -2.5921965175
C     -3.5625105762   -0.2120807384   -2.6194224053
H     -1.4526346243   -0.7323506384   -0.9230370730
H     -2.1882226905    0.8079831718   -0.4773684866
H     -1.5323552082   -0.0931797532   -3.3173868361
H     -3.5165583854   -1.2644869221   -2.3483036380
H     -4.2207081860    0.2941176933   -1.9170170889
H     -3.9958339605   -0.1331953147   -3.6134454077
H     -2.2420837461    1.4615245105   -2.8855724362
O      1.5548377464    1.8887701583    0.2392281665
O      1.1542952754    3.1330177565    0.2745561622
C      1.7207618731   -2.1613714128    2.2099542895
C      1.3661833249   -0.6903627696    1.9955748570
C      2.4640587129    0.2034432435    2.5621534015
H      1.8860241476   -2.3610630305    3.2656356690
H      0.9193732825   -2.8086299600    1.8605908458
H      2.6290339600   -2.4132827953    1.6670910722
H      0.4297196510   -0.4798927761    2.5255715179
H      2.5628605849    0.0502233527    3.6343862259
H      3.4173070767   -0.0251219051    2.0908489582
C     -0.1661814344    0.9822457452   -1.1847010667
C      0.5100452436    0.9272062519    0.2017671712
C      1.1454543549   -0.4282593209    0.5002085112
H      0.4949920372    0.5156198317   -1.9175857479
H     -0.2697215116    2.0403920086   -1.4411264202
H      2.2442821654    1.2529383320    2.3862365176
H     -0.2440432681    1.1957822184    0.9557361153
H      0.4991071119   -1.2074961504    0.0952227404
H      2.1030782770   -0.4740221142   -0.0219461736
