# Supplementary material for: Autonomous Reaction Network Exploration in Homogeneous and Heterogeneous Catalysis
Source: Top Catal. 2022 Jan 13;65(1-4):6–39. doi: 10.1007/s11244-021-01543-9 (PMC8816766; doi:10.1007/s11244-021-01543-9)
Supplement: Supplementary file 2 — Supplementary file2 (ZIP 3070 kb) [file 11244_2021_1543_MOESM2_ESM.zip › compounds_centroids_xyz/60d8cb064e86f13a5f56a3ee.xyz]

26
0 2
C     -0.6762664674   -0.9079731878   -0.2961256206
C     -0.5392691111   -2.0541601041    0.7008454751
C     -0.4456167090   -1.5130640872    2.1222264972
H     -1.5790030307   -0.3438423254   -0.0601699273
H     -0.7752912729   -1.3101025567   -1.3055671550
H     -1.4015878475   -2.7198950992    0.6130533228
H     -0.3705627695   -2.3343932653    2.8379078195
H     -1.3492449206   -0.9448027295    2.3536412297
C      0.4878813778    0.8678470250   -2.6226459315
C      0.4484134357    1.2574745770   -1.1464647228
C     -0.7894441969    2.1047237960   -0.8569586652
H      0.4938698140    1.7597226196   -3.2455955059
H      1.3817608689    0.2890191923   -2.8459172000
H     -0.3835723100    0.2759181601   -2.8919045248
H      1.3328842859    1.8721650735   -0.9380524139
H     -0.7056339986    3.0708597015   -1.3500021643
H     -1.6879621271    1.6166244031   -1.2259457313
C      0.7764494531   -0.5932634018    2.2532353552
C      0.7887932375    0.4299248700    1.1849848512
C      0.5460372281    0.0278971996   -0.2219009935
H      1.6762731392   -1.2262553177    2.1833647459
H      0.7913035578   -0.1205881010    3.2377230784
H     -0.8975719005    2.2712068559    0.2121812035
H      1.1115445369    1.4312126099    1.4080914366
H      1.4086295329   -0.5697494194   -0.5729603361
H      0.3571861939   -2.6365064885    0.4729558773
