# Supplementary material for: Autonomous Reaction Network Exploration in Homogeneous and Heterogeneous Catalysis
Source: Top Catal. 2022 Jan 13;65(1-4):6–39. doi: 10.1007/s11244-021-01543-9 (PMC8816766; doi:10.1007/s11244-021-01543-9)
Supplement: Supplementary file 2 — Supplementary file2 (ZIP 3070 kb) [file 11244_2021_1543_MOESM2_ESM.zip › compounds_centroids_xyz/60d99ac34e86f13a5f56a99c.xyz]

26
0 2
C     -1.1265007715    1.4873593705    1.1759760142
H     -1.6451750438    0.6756336205    1.7018528119
H     -1.4218142015    1.4879095797    0.1236859804
H     -1.8632323573    3.6455226071    3.2559472901
O     -1.4889379657    2.7783456765    3.0562520300
O     -1.5914346493    2.7277241679    1.6312385451
O      2.2584156211   -0.1715349065    1.1300437136
O      2.4770135136   -0.3788389772    2.3992574677
C     -0.4510751045   -0.8921380791   -2.7558869851
C     -0.2083911602   -1.1103911493   -1.2637654037
C      0.2554815766   -2.5429058768   -1.0125742184
H     -1.1739999685   -1.6116297791   -3.1320077010
H     -0.8348381470    0.1078877062   -2.9444437502
H      0.4756410793   -1.0150147637   -3.3114604304
H     -1.1518128957   -0.9446284887   -0.7313931447
H     -0.5090598137   -3.2492416823   -1.3266208212
H      1.1635444766   -2.7478013310   -1.5751216400
C      0.3871498990    1.3375637696    1.3311301373
C      0.8913070175   -0.0029798495    0.7728334802
C      0.8267222184   -0.0985288777   -0.7541807907
H      0.8930908584    2.1605189253    0.8220319412
H      0.6414828947    1.3806153048    2.3936095148
H      0.4625863523   -2.7150717339    0.0404172921
H      0.3094968712   -0.8027519941    1.2530801761
H      0.6075914851    0.8859001469   -1.1693004901
H      1.8167482148   -0.3915233857   -1.1106010191
