# Supplementary material for: Autonomous Reaction Network Exploration in Homogeneous and Heterogeneous Catalysis
Source: Top Catal. 2022 Jan 13;65(1-4):6–39. doi: 10.1007/s11244-021-01543-9 (PMC8816766; doi:10.1007/s11244-021-01543-9)
Supplement: Supplementary file 2 — Supplementary file2 (ZIP 3070 kb) [file 11244_2021_1543_MOESM2_ESM.zip › compounds_centroids_xyz/60d8e6b44e86f13a5f56a595.xyz]

17
0 1
C      0.4463695377    0.8037142134    0.6741349486
C     -0.8286045115    0.5421179739    1.4192883599
C     -1.8906104841    1.3245429728    1.3846445016
H      1.2799475634    0.8223183715    1.3801090043
H      0.3878514966    1.7762512630    0.1788597716
H     -0.8414972079   -0.3761658594    1.9915742246
H     -2.7925159256    1.0914461473    1.9251196594
H     -1.9011468575    2.2427039270    0.8189294223
C     -0.2845811971   -0.3349716285   -1.5064259600
C      0.6826432584   -0.2747457000   -0.3509761137
C      1.6798178315   -1.1440045204   -0.2232824602
H     -1.0320688535    0.4463600573   -1.4050785582
H      0.2286486891   -0.1927869880   -2.4594624804
H     -0.8063599778   -1.2932954412   -1.5370318775
H      1.3234902360   -2.1548465541   -1.8031987587
H      2.3817791925   -1.1194224285    0.5969463534
O      1.9668372097   -2.1592158061   -1.0841500371
