# Supplementary material for: Autonomous Reaction Network Exploration in Homogeneous and Heterogeneous Catalysis
Source: Top Catal. 2022 Jan 13;65(1-4):6–39. doi: 10.1007/s11244-021-01543-9 (PMC8816766; doi:10.1007/s11244-021-01543-9)
Supplement: Supplementary file 2 — Supplementary file2 (ZIP 3070 kb) [file 11244_2021_1543_MOESM2_ESM.zip › compounds_centroids_xyz/60deba8d4e86f122be002a05.xyz]

25
0 1
C     -1.2498483656    0.7343808031   -2.8743614678
C     -0.9042298459    1.1136092083   -1.4441665505
C      0.5671802613    1.4807759602   -1.2364433308
H     -2.2927441902    0.4339322186   -2.9447262563
H     -1.0889794111    1.5796770985   -3.5396144146
H     -0.6277637114   -0.0925001682   -3.2116304383
H     -1.5253500968    1.9560999309   -1.1243216514
H      0.8090114998    2.5074868147   -1.5170465933
H      1.2127101753    0.7944392167   -1.8073127556
O      0.7997550533    1.3478330841    0.1468352172
C      1.8049264520   -0.3903514664    2.1962588334
C      0.7656219745   -0.8641019013    1.1835792569
C     -0.1435146146   -1.9196913136    1.8068364378
H      2.4602132465   -1.2098864758    2.4823830836
H      2.4022278402    0.4084054583    1.7658754789
H      1.3142871169   -0.0089588739    3.0891402844
H      1.2896666414   -1.2985653065    0.3246787695
H      0.4502262244   -2.7510214064    2.1798528162
H     -0.6963209302   -1.4928660617    2.6412248551
C     -1.0476041035   -0.0324792615   -0.4384721245
C     -0.0550506010    0.3348155745    0.6782236269
H     -0.8574795601   -2.3068808750    1.0844359121
H     -2.0633341523   -0.1397114548   -0.0643583642
H     -0.5761713323    0.7848400816    1.5351221314
H     -0.7474355706   -0.9692808843   -0.9119927562
