# Supplementary material for: Autonomous Reaction Network Exploration in Homogeneous and Heterogeneous Catalysis
Source: Top Catal. 2022 Jan 13;65(1-4):6–39. doi: 10.1007/s11244-021-01543-9 (PMC8816766; doi:10.1007/s11244-021-01543-9)
Supplement: Supplementary file 2 — Supplementary file2 (ZIP 3070 kb) [file 11244_2021_1543_MOESM2_ESM.zip › compounds_centroids_xyz/60dcfdd04e86f1e23f61744c.xyz]

17
0 1
C     -0.4693216077    0.3493852170   -0.3238439282
C     -0.9506923713    0.0077588942   -1.6997579521
C     -1.0968152419   -1.4822984794   -1.9769695518
H     -0.3045928473    1.4016109923   -0.1376561621
H     -0.2550047992    0.4432771184   -2.4241989085
H     -0.1474956941   -1.9938283016   -1.8380317443
H     -1.8340239215   -1.9280179896   -1.3141232942
H     -1.4218501640   -1.6374838432   -3.0032390415
H     -1.9158574328    0.5004187335   -1.8557281578
O      0.1844515997   -0.2491878500    1.9218475112
O      0.4547059368    1.1228177750    2.1729634610
C      1.8394842428    1.3295320978    2.2841016129
H      2.2645712439    0.7476168649    3.1067464125
H      1.9341232282    2.3934670326    2.4945807082
C     -0.2499038847   -0.5117659320    0.6536238657
H     -0.3927396797   -1.5796785953    0.5872737195
H      2.3609613928    1.0863762654    1.3524114496
