# Supplementary material for: Autonomous Reaction Network Exploration in Homogeneous and Heterogeneous Catalysis
Source: Top Catal. 2022 Jan 13;65(1-4):6–39. doi: 10.1007/s11244-021-01543-9 (PMC8816766; doi:10.1007/s11244-021-01543-9)
Supplement: Supplementary file 2 — Supplementary file2 (ZIP 3070 kb) [file 11244_2021_1543_MOESM2_ESM.zip › compounds_centroids_xyz/60d987774e86f13a5f56a876.xyz]

27
0 1
C     -1.9158363085   -0.6991986421   -1.0398168009
C     -1.2147586371   -0.1024768811    0.1983701422
C     -1.7084305480    1.3288976560    0.4274218286
H     -1.4725596586   -1.6610089331   -1.3119642004
H     -1.5371053951   -0.7193792220    1.0415449859
H     -2.9709001416   -0.8634828853   -0.7905839060
H     -0.3353968994    0.2288161740   -3.2033020258
H     -2.7733720059    1.3234754639    0.6477091088
H     -1.5514859373    1.9261524669   -0.4657358335
O     -1.1237959738   -0.3383589520   -3.2209324531
O     -1.9230005225    0.1562265233   -2.1678600263
C      2.5437233666   -0.6023231474    1.0928097989
C      1.0448128588   -0.5614348596    1.1637985137
C      0.4746305955   -0.9904102790    2.4892554940
H      2.9700761661    0.0499804820    1.8547102400
H      2.8986421292   -1.6147631476    1.2864174793
H      2.9095491823   -0.2796923326    0.1226089286
H      1.2782302955   -1.1990306609    3.1906823116
H     -0.1580797805   -0.2155020219    2.9182070511
C      1.0619830547    1.4686254137   -1.5848566649
C      0.9339850811    0.2269458787   -1.1461165774
C      0.2981244798   -0.1628378700    0.1318958266
H      0.7195612136    2.3135119727   -1.0123611091
H      1.5384625517    1.6959942086   -2.5260966831
H     -0.1248228082   -1.8947698897    2.3839381331
H      1.3163162907   -0.5991427761   -1.7396537056
H     -1.1785526490    1.7851862606    1.2599101436
