# Supplementary material for: Autonomous Reaction Network Exploration in Homogeneous and Heterogeneous Catalysis
Source: Top Catal. 2022 Jan 13;65(1-4):6–39. doi: 10.1007/s11244-021-01543-9 (PMC8816766; doi:10.1007/s11244-021-01543-9)
Supplement: Supplementary file 2 — Supplementary file2 (ZIP 3070 kb) [file 11244_2021_1543_MOESM2_ESM.zip › compounds_centroids_xyz/60c8a23ea638820ca37244c9.xyz]

23
0 1
C     -0.7046244563   -0.7612368660    0.0193179339
C     -1.9049172071   -0.2577889465    0.7531858031
C     -3.0963912891   -0.0924237425    0.2095834308
H     -1.0159669713   -1.1725224998   -0.9439589600
H     -1.7521354722   -0.0269401389    1.7988485323
H     -3.9384706180    0.2717163541    0.7737402678
H     -3.2825919877   -0.3188935213   -0.8279825532
C     -0.1930693743    1.3847950543   -1.1812845634
C      0.3644896361    0.3241766312   -0.2321125291
C      0.7969013570    0.9820698547    1.0789961402
H     -1.0897698056    1.8313364460   -0.7583622322
H      0.5373201613    2.1732371250   -1.3509061463
H     -0.4526253958    0.9452497261   -2.1422684139
H      1.6256371109    1.6650663970    0.9021050645
H     -0.0218384216    1.5500038962    1.5126004593
C      2.6935913371   -2.1838696415    0.6467904567
C      2.2009686122   -1.3488887948   -0.0552084924
C      1.5909048933   -0.3387173991   -0.8946835665
H     -0.2438334677   -1.5652807059    0.5998108290
H      3.1330147756   -2.9157633729    1.2566859033
H      1.1226306208    0.2294592812    1.7932706156
H      2.3386179514    0.4282948044   -1.1186089333
H      1.2921580111   -0.8030799410   -1.8395590463
