# Supplementary material for: Autonomous Reaction Network Exploration in Homogeneous and Heterogeneous Catalysis
Source: Top Catal. 2022 Jan 13;65(1-4):6–39. doi: 10.1007/s11244-021-01543-9 (PMC8816766; doi:10.1007/s11244-021-01543-9)
Supplement: Supplementary file 2 — Supplementary file2 (ZIP 3070 kb) [file 11244_2021_1543_MOESM2_ESM.zip › compounds_centroids_xyz/60c89f95a638820ca3723d7c.xyz]

18
0 1
C     -0.9544140079   -0.5411433473    0.1814794175
C     -1.3505145178    0.5978721201    1.1257073204
C     -0.5010633580    1.8401979255    0.8891205190
H     -1.6464503841   -1.3767588239    0.3286828907
H     -2.4044937157    0.8417561504    0.9731334155
H     -1.0487960291   -0.2054921557   -0.8511821040
H     -1.2317327397    0.2667180349    2.1600944425
H     -0.7743233330    2.6328482418    1.5820293568
H     -0.6414224300    2.2084417131   -0.1251667560
C      1.3091785375   -0.7940739896   -1.8903028133
C      1.4139131358   -1.1340261154   -0.4337566462
C      0.4368451241   -1.0220340923    0.4530071106
H      2.2717562587   -0.9096430537   -2.3809823852
H      0.5914369549   -1.4453793742   -2.3887446643
H      0.9769828907    0.2345584575   -2.0255229601
H      2.3758934938   -1.5059078197   -0.1069990493
H      0.6244877481   -1.2952204096    1.4840937409
H      0.5527163717    1.6072865380    1.0253091642
