# Supplementary material for: Autonomous Reaction Network Exploration in Homogeneous and Heterogeneous Catalysis
Source: Top Catal. 2022 Jan 13;65(1-4):6–39. doi: 10.1007/s11244-021-01543-9 (PMC8816766; doi:10.1007/s11244-021-01543-9)
Supplement: Supplementary file 2 — Supplementary file2 (ZIP 3070 kb) [file 11244_2021_1543_MOESM2_ESM.zip › compounds_centroids_xyz/60d97fd54e86f13a5f56a7f2.xyz]

21
0 1
C     -1.2509841477    0.1914956822   -0.3873113626
H     -1.8587604246    0.4241172101   -1.2573508119
H     -1.7535743661    1.3701600252    2.1845895994
O     -1.5507636271    0.4517529200    1.9528543391
O     -2.1461687794    0.2723001400    0.6815282869
C      0.0607903930   -1.4243691085   -1.9121748624
C     -0.1412878149   -0.8062678325   -0.5449711380
C      0.1738141093   -1.7508185944    0.5927504258
H      1.1074588436   -1.6938083099   -2.0460116820
H     -0.5407643958   -2.3256298246   -2.0163935326
H     -0.2205320683   -0.7314963968   -2.7019947622
H     -0.1663240025   -1.3531662537    1.5434258690
H     -0.3341158490   -2.6991836299    0.4258492577
C      1.4818897737    2.4197220886    0.7326868711
C      0.8816689095    1.2397588586    0.7545310398
C      0.1881775171    0.6750135438   -0.4131137668
H      1.4874485739    3.0400793205   -0.1490428978
H      1.9936368246    2.8111780266    1.5946171071
H      1.2453593144   -1.9376134335    0.6470512957
H      0.8913419464    0.6454827541    1.6555178771
H      0.4516892700    1.1812928140   -1.3370371528
