# Supplementary material for: Autonomous Reaction Network Exploration in Homogeneous and Heterogeneous Catalysis
Source: Top Catal. 2022 Jan 13;65(1-4):6–39. doi: 10.1007/s11244-021-01543-9 (PMC8816766; doi:10.1007/s11244-021-01543-9)
Supplement: Supplementary file 2 — Supplementary file2 (ZIP 3070 kb) [file 11244_2021_1543_MOESM2_ESM.zip › compounds_centroids_xyz/60d8dcd94e86f13a5f56a4fa.xyz]

27
0 1
C     -0.5032154383    1.2475337895   -0.3891051534
C     -0.2200105363   -0.0117753210    0.4671227928
C     -0.0615904825    0.3248072657    1.9502112631
H     -0.0445391722    1.1028203236   -1.3694408831
H     -0.0313828315    2.1131709525    0.0796847421
H     -1.0536159059   -0.7109797333    0.3432438963
H      0.1371554474   -0.5820150548    2.5177531603
H     -0.9596652113    0.7890501855    2.3477915270
C     -2.6953156121    2.2102578274    0.5211939376
C     -1.9734063751    1.4988882933   -0.5828017805
C     -2.6000268701    1.0889983746   -1.6747263291
H     -2.7971086310    1.5590229083    1.3887742339
H     -2.1445590109    3.0970217209    0.8310013877
H     -3.6915483302    2.5077659611    0.2034414100
H     -3.6548228625    1.2500618351   -1.8220630570
H     -2.0833959438    0.5719815660   -2.4658254859
C      2.3564664592   -2.5470943052   -1.0211845614
C      1.1016844821   -1.8839873403   -0.5277705665
C      1.0360159865   -0.6651593849   -0.0228124367
H      2.4415380216   -3.5516948571   -0.5830170801
H      0.2174118876   -2.5009462228   -0.6159623842
H      2.3300705414   -2.6463509010   -2.1130022799
H      4.7574898463   -1.4768367378    0.5958237752
H      0.7735184182    1.0072652029    2.0955920757
H      1.9326259061   -0.0660503955    0.0574157359
O      3.8872750249   -1.8949331057    0.5885213441
O      3.5429511926   -1.8308228470   -0.7998592841
