# Supplementary material for: Autonomous Reaction Network Exploration in Homogeneous and Heterogeneous Catalysis
Source: Top Catal. 2022 Jan 13;65(1-4):6–39. doi: 10.1007/s11244-021-01543-9 (PMC8816766; doi:10.1007/s11244-021-01543-9)
Supplement: Supplementary file 2 — Supplementary file2 (ZIP 3070 kb) [file 11244_2021_1543_MOESM2_ESM.zip › compounds_centroids_xyz/60e04dee4e86f1e63e3dc7f5.xyz]

18
0 2
C      0.3812999163   -0.0576799488    0.0409975429
C      0.6324567567    0.0092399089   -1.3472090548
C      1.8269505133   -0.0535842474   -1.9806102576
H     -0.2333681516    0.1196756235   -1.9850388341
H      1.8766026722    0.0020028617   -3.0539792699
H      2.7703850731   -0.1497966469   -1.4731367137
C     -2.0834243141    0.3685363267   -0.3884308704
C     -0.9464146212    0.0676795356    0.5542910920
C     -1.2329560284   -0.0706589496    1.8702352193
H     -1.8871195647    1.2745340963   -0.9590441956
H     -2.2370549397   -0.4533673126   -1.0865251029
H     -3.0040954792    0.5125568205    0.1710857052
H     -2.2419344107    0.0328290374    2.2304578406
H     -0.4907776008   -0.2946717597    2.6135373549
C      1.5033864076   -0.2813340029    1.0068123943
H      2.4660230655   -0.2537156731    0.5096530827
H      1.4010725995   -1.2531938543    1.4919375984
H      1.4989681063    0.4809481847    1.7849664688
