# Supplementary material for: Autonomous Reaction Network Exploration in Homogeneous and Heterogeneous Catalysis
Source: Top Catal. 2022 Jan 13;65(1-4):6–39. doi: 10.1007/s11244-021-01543-9 (PMC8816766; doi:10.1007/s11244-021-01543-9)
Supplement: Supplementary file 2 — Supplementary file2 (ZIP 3070 kb) [file 11244_2021_1543_MOESM2_ESM.zip › compounds_centroids_xyz/60d8db7e4e86f13a5f56a4db.xyz]

27
0 1
C     -0.2572318092    1.2306128600    1.4520178527
C     -0.1520311805   -0.4300599663   -1.2239920184
C     -0.8904569992   -0.2043468454   -2.2941940300
H     -0.4035717034    2.2158401720    1.0041932574
H     -0.0418323153    1.3727233470    2.5151857684
H     -0.2323663602   -1.3659167914   -0.6917840214
H     -0.8193412567    0.7161708591   -2.8519323197
H     -1.6094775113   -0.9210517493   -2.6515344395
C     -1.5884711001   -0.8290672412    2.1323024657
C     -1.5239957216    0.4307357125    1.3234413215
C     -2.5346216662    0.8365286057    0.5724789898
H     -0.7869507813   -1.5103149021    1.8524116962
H     -1.4718241427   -0.6010039224    3.1918490458
H     -2.5385998560   -1.3358014873    1.9865357398
H     -3.4460279248    0.2692419423    0.4877918533
H     -2.4897596483    1.7476747018    0.0003867728
C      2.2734235449    0.1144280254   -1.2891673887
C      0.8952451939    0.5191159865   -0.7211152248
C      0.9671148331    0.5716499644    0.8071968348
H      2.2007577317   -0.0156259427   -2.3776247657
H      0.6858320707    1.5205952596   -1.1136043340
H      3.0133466972    0.8886031855   -1.0657621165
H      2.7845513429   -2.6965860118   -1.5931129425
H      1.8540210876    1.1451050439    1.0896302827
H      1.0980686098   -0.4401841966    1.1910516427
O      2.1602230660   -2.2088201657   -1.0376597079
O      2.8539757988   -1.0202464435   -0.6949902142
