# Supplementary material for: Autonomous Reaction Network Exploration in Homogeneous and Heterogeneous Catalysis
Source: Top Catal. 2022 Jan 13;65(1-4):6–39. doi: 10.1007/s11244-021-01543-9 (PMC8816766; doi:10.1007/s11244-021-01543-9)
Supplement: Supplementary file 2 — Supplementary file2 (ZIP 3070 kb) [file 11244_2021_1543_MOESM2_ESM.zip › compounds_centroids_xyz/60da14174e86f13a5f56ab73.xyz]

23
0 1
C     -3.3711428916   -0.7483978086    0.9062087770
H     -4.0021352171    0.0545947777    1.2418726765
H     -3.3567877464   -1.6829846251    1.4511623959
O     -0.9036578147    0.4393501393    0.8822862259
O     -2.4469072498   -0.4237334642    0.0818332180
C      1.6556330807    1.7412623243    1.0910044931
C      1.1951629141    1.0003233086   -0.1613791426
C      2.3870102748    0.4133465992   -0.9097157090
H      2.2623020345    2.6050453114    0.8272145573
H      0.7846038168    2.0734964024    1.6499270884
H      2.2436114106    1.0819251315    1.7268414080
H      0.6670319392    1.7094938597   -0.8074141435
H      3.1231518334    1.1921778690   -1.0987262886
H      2.8608777799   -0.3658676738   -0.3151928504
C     -1.6783361844   -1.4585365934   -0.5314842995
C     -0.3648733562   -0.8503369375   -0.9915955380
C      0.1735647485   -0.0880455032    0.2515696377
H     -1.5130596692   -2.2746145144    0.1814290535
H     -2.2635094009   -1.8252200873   -1.3815855303
H      2.0901082379   -0.0118828048   -1.8654632572
H     -0.5586396926   -0.1341619530   -1.7899194532
H      0.6980169625   -0.8258307910    0.9009716864
H      0.3179741900   -1.6214029670   -1.3398450055
