# Supplementary material for: Autonomous Reaction Network Exploration in Homogeneous and Heterogeneous Catalysis
Source: Top Catal. 2022 Jan 13;65(1-4):6–39. doi: 10.1007/s11244-021-01543-9 (PMC8816766; doi:10.1007/s11244-021-01543-9)
Supplement: Supplementary file 2 — Supplementary file2 (ZIP 3070 kb) [file 11244_2021_1543_MOESM2_ESM.zip › compounds_centroids_xyz/60d8d61f4e86f13a5f56a495.xyz]

25
0 1
C     -1.2339385188    0.2828544958    0.0135083293
C     -1.0919992347    1.1314382409    1.2901175921
C     -1.4070578764    2.6103476802    1.1604265688
H     -2.0439917483   -0.4437523750    0.0105345726
H     -2.4676881739    2.7581662054    0.9660816945
H     -1.3033166471    0.8933070851   -0.8851017370
H     -1.6587115811    0.7103959617    2.1232155711
H     -1.1489362783    3.1363406060    2.0776717014
H     -0.8423505145    3.0510348329    0.3411361619
C      1.1445474655   -0.1779683410   -0.9385681174
C      0.7557148235   -1.0666720206   -2.0758679398
C      1.5244923222   -2.0109700029   -2.5842508354
H      1.1462642040    0.8595273669   -1.2867628354
H      2.1545348714   -0.4246585888   -0.6031539586
H     -0.2343509979   -0.8946244970   -2.4781818041
H      1.2067913846   -2.6300086762   -3.4062931932
H      2.5129898015   -2.2031073418   -2.1994136330
C      0.1555524236   -1.7219341026    0.7763295524
C      0.1788795326   -0.2951354140    0.2451827663
C      0.3977476804    0.7502783385    1.3604803109
H     -0.1687776338   -2.4109877525   -0.0009709091
H      1.1495914574   -2.0200194694    1.1047323471
H     -0.5255213022   -1.8033614476    1.6202853046
H      0.7466089617    0.3544261544    2.3121245334
H      1.0529255786    1.5650830614    1.0567379564
