# Supplementary material for: Autonomous Reaction Network Exploration in Homogeneous and Heterogeneous Catalysis
Source: Top Catal. 2022 Jan 13;65(1-4):6–39. doi: 10.1007/s11244-021-01543-9 (PMC8816766; doi:10.1007/s11244-021-01543-9)
Supplement: Supplementary file 2 — Supplementary file2 (ZIP 3070 kb) [file 11244_2021_1543_MOESM2_ESM.zip › compounds_centroids_xyz/60d8c5af4e86f13a5f56a3a3.xyz]

28
0 2
O     -1.0575974861   -0.3000138433    2.0925053394
O     -2.3343651249   -0.2364072261    1.7899998539
C      1.6263406667   -1.6423413295    1.4170948487
C      1.3078165702   -1.1328358420    0.0119912457
C      1.2253042625    0.4039962270   -0.0782625677
H      1.9090404329   -2.6917366586    1.3660156301
H      2.4574148951   -1.0902473077    1.8522291596
H      0.7636874138   -1.5642960251    2.0706703910
H      2.1649454050   -1.3947224354   -0.6233152199
H      1.3022106143    0.6660914822   -1.1372229415
H      2.1212385531    0.7940631903    0.4141950877
C     -0.3590004760    0.9077884956    1.9307944722
C      0.0263976292    1.2055384488    0.4580475238
C      0.0879402342   -1.8545620318   -0.5491435986
H     -0.9802603255    1.7346886108    2.2939196570
H      0.5406524208    0.8061361331    2.5415607208
H      0.3703276299    2.2483854617    0.4793606345
H     -0.1630443791   -1.4750596389   -1.5363872925
H      0.2992090689   -2.9186154039   -0.6344862219
C     -1.3357499007    0.8709677135   -2.9015596648
C     -0.9323489830    1.5476336841   -1.8434491286
C     -1.2248511410    1.1653692413   -0.4266473528
H     -1.9068654695   -0.0383643837   -2.8101566396
H     -1.1249834671    1.2009148957   -3.9048002187
H     -0.7673868857   -1.7429453428    0.1098296064
H     -0.3679547409    2.4649031131   -1.9632153603
H     -1.9474744007    1.8812933869   -0.0198836958
H     -1.7006430165    0.1843773846   -0.3996842682
