# Supplementary material for: Autonomous Reaction Network Exploration in Homogeneous and Heterogeneous Catalysis
Source: Top Catal. 2022 Jan 13;65(1-4):6–39. doi: 10.1007/s11244-021-01543-9 (PMC8816766; doi:10.1007/s11244-021-01543-9)
Supplement: Supplementary file 2 — Supplementary file2 (ZIP 3070 kb) [file 11244_2021_1543_MOESM2_ESM.zip › compounds_centroids_xyz/60d948894e86f13a5f56a66e.xyz]

28
0 2
O     -0.2392534466    2.2144645210   -3.2824287769
O     -1.5063872441    2.0060622856   -3.0048131456
C     -1.6498661925   -1.6012993930    2.9364902973
C     -0.3457249925   -1.1346597735    2.2882133557
C      0.3902306452   -0.1597050532    3.2107145822
H     -2.1717938657   -2.2958769215    2.2821520493
H     -1.4467940024   -2.1010141603    3.8810741279
H     -2.3021505406   -0.7521657402    3.1286192039
H      0.2947342653   -2.0060126248    2.1138902520
H      0.6082126820   -0.6327834809    4.1656049313
H     -0.2199781097    0.7220777361    3.3933044135
C      0.5088624648    1.0443813006   -3.4937397440
C      0.8621403091    0.3505711178   -2.1534022741
C      1.5959638377    1.3235341100   -1.2359920931
H     -0.0470348489    0.3433637566   -4.1267333684
H      1.4183778598    1.3815632830   -3.9970957295
H      1.5235075542   -0.4856177610   -2.4057860771
H      2.4973010089    1.6999625437   -1.7144545979
H      0.9553365273    2.1673392538   -0.9919496077
C     -0.6326990063   -0.4683899121    0.9766956155
C     -0.1260857140   -0.8427939091   -0.1857113239
C     -0.4143502573   -0.1839864241   -1.4973279895
H      1.3280030959    0.1577550101    2.7598249044
H     -1.3054703768    0.3779241469    1.0258025514
H      1.8736841139    0.8252869016   -0.3110048965
H      0.5569271255   -1.6828702465   -0.2357729067
H     -0.8839033520   -0.9075462029   -2.1711494380
H     -1.1217895402    0.6404356362   -1.3550243157
