# Supplementary material for: Autonomous Reaction Network Exploration in Homogeneous and Heterogeneous Catalysis
Source: Top Catal. 2022 Jan 13;65(1-4):6–39. doi: 10.1007/s11244-021-01543-9 (PMC8816766; doi:10.1007/s11244-021-01543-9)
Supplement: Supplementary file 2 — Supplementary file2 (ZIP 3070 kb) [file 11244_2021_1543_MOESM2_ESM.zip › compounds_centroids_xyz/60d9be114e86f1fb9718b8c4.xyz]

25
0 1
C     -0.8469553720   -0.9336959764   -0.7293810166
C     -1.4395027772   -0.5261171946   -2.0570467625
C     -2.2687897970   -1.6543871117   -2.6651928138
H     -1.5902771023   -1.1858253377    0.0187749514
H     -0.6357272823   -0.2554168293   -2.7454054492
H     -1.6527394374   -2.5386794690   -2.8136493660
H     -3.0942560855   -1.9177508499   -2.0071577727
H     -2.6786315802   -1.3540345754   -3.6267884062
H     -2.0714578820    0.3556230268   -1.9186064806
C      1.1427022237    1.3289681640    3.2277006207
C      1.0471835371    1.1385950293    1.7436131268
C      1.5653360636    2.2814882388    0.9130480350
H      2.1795909358    1.4982641421    3.5188860964
H      0.5659555390    2.2018090352    3.5346381092
H      0.7690037326    0.4596609397    3.7627369075
H      0.7978260454    2.6446129227    0.2311259497
H      1.8752205269    3.1054552585    1.5505050832
C      0.4362880122   -1.7002534822   -0.6851990317
C      0.4083836941   -0.2656499793   -0.2199475136
C      0.5398693355    0.0282631936    1.2151830445
H      0.5535612463   -2.4723076487    0.0607915857
H      0.9351168953   -1.9171664286   -1.6181204249
H      2.4231149798    1.9696448010    0.3177416944
H      0.8616330243    0.4603532337   -0.8816478041
H      0.1775515244   -0.7514531028    1.8733976375
