# Supplementary material for: Autonomous Reaction Network Exploration in Homogeneous and Heterogeneous Catalysis
Source: Top Catal. 2022 Jan 13;65(1-4):6–39. doi: 10.1007/s11244-021-01543-9 (PMC8816766; doi:10.1007/s11244-021-01543-9)
Supplement: Supplementary file 2 — Supplementary file2 (ZIP 3070 kb) [file 11244_2021_1543_MOESM2_ESM.zip › compounds_centroids_xyz/60d91aff4e86f13a5f56a640.xyz]

22
0 1
C     -0.8662884826   -1.6906277808   -0.3450836138
C     -0.1974849225   -1.1713855078    0.9310325562
C     -0.5480207982    0.2642521796    1.3331688829
H     -1.0563580673   -2.7680837818   -0.2546807375
H     -0.5042465395   -1.8236547367    1.7515997662
H     -1.8106567545   -1.1776530548   -0.5417847599
H      1.0765582098   -2.5940760628   -2.4376174928
H     -0.1893257827    0.3986519427    2.3576153654
H     -1.6365720105    0.3649632084    1.3573816781
O      1.0501525374   -2.2602299745   -1.5316869346
O     -0.1298604744   -1.4587044706   -1.5242026020
C     -0.6762027932    1.5813248160   -0.8531998942
C      0.0305629551    1.4130685727    0.4897357655
C      1.5355902211    1.2692043124    0.2795199234
H     -0.4898516808    0.7272299795   -1.4960911477
H     -1.7500739621    1.6903280431   -0.7134800393
H     -0.3076993412    2.4729414233   -1.3566216415
H      0.8804249130   -1.2823665070    0.8134352350
H      1.7515320122    0.4346441445   -0.3814174413
H      1.9368453126    2.1715682326   -0.1767692727
H      2.0447122159    1.1102348055    1.2280446968
H     -0.1437367676    2.3283702164    1.0711017076
