# Supplementary material for: Autonomous Reaction Network Exploration in Homogeneous and Heterogeneous Catalysis
Source: Top Catal. 2022 Jan 13;65(1-4):6–39. doi: 10.1007/s11244-021-01543-9 (PMC8816766; doi:10.1007/s11244-021-01543-9)
Supplement: Supplementary file 2 — Supplementary file2 (ZIP 3070 kb) [file 11244_2021_1543_MOESM2_ESM.zip › compounds_centroids_xyz/60c9e1d8a63882520b74a29a.xyz]

24
0 1
C     -0.6118704430    0.5137236454   -0.3281375145
C     -1.8826044924    1.1766212277   -0.8136295228
H     -2.6672320872    0.4378680515   -0.9633694062
H     -2.2329222964    1.9096740903   -0.0877185541
C     -1.1913477864   -2.6026202484    1.0515178144
C     -1.6262714763   -1.3593289190    0.9735236671
C     -0.7329214955   -0.1583814662    1.0327910328
H     -0.1453113279   -2.8272993335    1.1826740603
H     -1.8560804572   -3.4480532156    0.9895691568
H     -1.7126310651    1.6848994800   -1.7599382358
H     -2.6820717707   -1.1602946827    0.8433627523
H     -1.1384495127    0.5628272620    1.7496225054
H      0.2558961905   -0.4670217308    1.3703548603
C      1.8688885311    1.2517528332    0.2638533537
C      0.6948151338    1.1736543317   -0.6964061973
C      0.2898625498   -0.1208226392   -1.3446225818
H      2.6562424214    1.8780798692   -0.1769851155
H      0.6231280577    2.0658551019   -1.3080254377
H      1.5631305635    1.6961474152    1.2178478618
H      4.0925614865   -0.5399643368   -0.0457200259
H      0.0043020454   -0.1011511938   -2.3854870374
H      0.8292021044   -1.0097466534   -1.0594607838
O      3.1823177195   -0.5736782077   -0.3727315971
O      2.4193674070    0.0172593188    0.6671149451
