# Supplementary material for: Autonomous Reaction Network Exploration in Homogeneous and Heterogeneous Catalysis
Source: Top Catal. 2022 Jan 13;65(1-4):6–39. doi: 10.1007/s11244-021-01543-9 (PMC8816766; doi:10.1007/s11244-021-01543-9)
Supplement: Supplementary file 2 — Supplementary file2 (ZIP 3070 kb) [file 11244_2021_1543_MOESM2_ESM.zip › compounds_centroids_xyz/60d8e1154e86f13a5f56a541.xyz]

25
0 2
C     -1.1153079127    0.1645702686    0.3801802914
C     -2.1669169523   -0.7225417654   -0.2080621680
C     -3.2764821184   -0.2848869734   -0.7734422790
H     -1.0568552403   -0.0247560295    1.4560917821
H     -1.3971133457    1.2094186220    0.2375436485
H     -1.9759227873   -1.7854887437   -0.1373467713
H     -4.0174457995   -0.9557958620   -1.1733548533
H     -3.4939378087    0.7678776953   -0.8562969260
C      0.2152187860    0.2044540358   -1.7443829837
C      0.2675057411   -0.0726099258   -0.2446588655
C      0.7891233086   -1.5018341920    0.0253808936
H     -0.5427890095   -0.4199717060   -2.2134801469
H     -0.0407146531    1.2458251787   -1.9289117562
H      1.1786582380   -0.0101438284   -2.2023935321
H      0.6303151308   -2.1809264715   -0.8127136131
H      0.3092565817   -1.9171344027    0.9251803732
C      2.3430038800   -0.2397789525    1.0158819990
C      1.3950782013    0.8259512565    0.4244163556
C      0.9397233285    1.8049313795    1.4086302008
H      3.3924986766    0.0504049060    0.9728664157
H      1.9013597605    1.3463318014   -0.3940944127
H      2.0648995013   -0.4421502732    2.0615816860
H      0.7122274265    2.8110758720    1.1159317467
H      0.7682387779    1.5232562206    2.4296263077
O      2.1763782887   -1.3960781103    0.2358266076
