# Supplementary material for: Autonomous Reaction Network Exploration in Homogeneous and Heterogeneous Catalysis
Source: Top Catal. 2022 Jan 13;65(1-4):6–39. doi: 10.1007/s11244-021-01543-9 (PMC8816766; doi:10.1007/s11244-021-01543-9)
Supplement: Supplementary file 2 — Supplementary file2 (ZIP 3070 kb) [file 11244_2021_1543_MOESM2_ESM.zip › compounds_centroids_xyz/60d992124e86f13a5f56a8f1.xyz]

15
0 2
C      0.4892055279   -1.0027841292    0.2955833349
C      0.1158105818   -0.3695521364    1.6269247709
C     -1.1411647179   -0.1540186076    1.9620930013
H      0.9572967228   -0.1202457903    2.2544504574
H      0.9591320310   -1.9886600080    0.5579157782
H     -1.4157644884    0.2972012855    2.9000469383
H     -1.9373451126   -0.4293702826    1.2894045366
O     -0.4067206592   -1.1630569517   -0.6095382278
O      1.6568157451   -0.0106132601   -1.5370788469
O      1.6790110258   -0.2217434450   -0.1673447790
C     -0.4180443803    1.1982801867   -1.3372954888
C      0.5567288137    0.5733389312   -2.0128907356
H     -0.3710974469    1.3530205022   -0.2736820336
H     -1.2755409413    1.5783300854   -1.8587800079
H      0.5516772986    0.4598736197   -3.0898086980
