# Supplementary material for: Autonomous Reaction Network Exploration in Homogeneous and Heterogeneous Catalysis
Source: Top Catal. 2022 Jan 13;65(1-4):6–39. doi: 10.1007/s11244-021-01543-9 (PMC8816766; doi:10.1007/s11244-021-01543-9)
Supplement: Supplementary file 2 — Supplementary file2 (ZIP 3070 kb) [file 11244_2021_1543_MOESM2_ESM.zip › compounds_centroids_xyz/60dd27f34e86f1e23f617498.xyz]

26
0 1
C     -2.3945508765   -2.2300623078   -2.4294547863
C     -1.6491504951   -1.8160604584   -1.2045621430
H     -3.4237921486   -2.4860965864   -2.1782956943
H     -2.4016375433   -1.4343923463   -3.1703525765
H     -1.9340342204   -3.1154078616   -2.8677429638
H     -1.6040615695   -2.5581704806   -0.4170382477
O     -0.3531039902    1.5231326456    1.9264635572
O      1.0046018429    1.9932409621    1.9465416528
C      1.7773692025    0.5432447592   -1.1392220498
C      1.2248367599   -0.3737962642   -0.0543675093
C      1.5662500244    1.7156090263    3.1973063258
H      2.8314002596    0.3257317406   -1.2983263961
H      1.2544289799    0.3942570052   -2.0803504355
H      1.6923704843    1.5861480484   -0.8461855252
H      1.7505395133   -0.1694261670    0.8791541845
H      1.0211589852    2.2196455363    4.0006314372
H      2.5797642203    2.1087307228    3.1315904855
C     -0.7320040079    1.1612178386    0.6234973206
C     -0.2919106823   -0.2474380010    0.1879819569
C     -1.0620355223   -0.6432153406   -1.0384870752
H     -0.3919605102    1.9188539372   -0.0896202975
H     -1.8256456853    1.1940137251    0.6725525715
H      1.5939009993    0.6390923917    3.3977788566
H     -0.5487839769   -0.9355281908    1.0021207469
H      1.4259097514   -1.4129232768   -0.3280416902
H     -1.1098597946    0.0995989424   -1.8235717049
