# Supplementary material for: Autonomous Reaction Network Exploration in Homogeneous and Heterogeneous Catalysis
Source: Top Catal. 2022 Jan 13;65(1-4):6–39. doi: 10.1007/s11244-021-01543-9 (PMC8816766; doi:10.1007/s11244-021-01543-9)
Supplement: Supplementary file 2 — Supplementary file2 (ZIP 3070 kb) [file 11244_2021_1543_MOESM2_ESM.zip › compounds_centroids_xyz/60dd1bc14e86f1e23f61747d.xyz]

26
0 1
C     -0.9911302565   -0.9325859331   -1.2789031267
C     -1.8759465492   -2.1114314553   -1.0208035322
H     -2.1850819242   -2.1361320058    0.0236810606
H     -2.7645682470   -2.0722564941   -1.6443450108
H     -1.3492828402   -3.0439447081   -1.2305555208
H     -1.2989709650   -0.2671023567   -2.0731957267
O     -0.1128381087    2.1252050007    0.6552589098
O     -0.9935697052    1.2148118282    1.3267919982
C      0.5748829866   -1.5664482297    0.5163294647
C      0.1178493757   -0.6689320871   -0.5967029515
C     -1.6702058126    1.9017549348    2.3428323304
H      0.5402664415   -2.6085516194    0.2025244693
H      1.5881150866   -1.3359376536    0.8321669319
H     -0.0872968952   -1.4548021332    1.3747901143
H      2.2385767266   -0.5074908224   -2.2844225830
H     -0.9816417324    2.2692158957    3.1111725376
H     -2.3437669724    1.1596532432    2.7685421683
C      1.0833195918    1.4831004622    0.2981701381
C      0.9489072935    0.5497592588   -0.9166048139
C      2.3362306323    0.1644804905   -1.4355110321
H      1.4981913549    0.9474276252    1.1604124665
H      1.7421083143    2.3212896326    0.0494759817
H     -2.2469309427    2.7381708027    1.9388351220
H      0.4321636069    1.1161081067   -1.6986573526
H      2.8808186425    1.0503378891   -1.7546447835
H      2.9198008980   -0.3356996719   -0.6666372594
