# Supplementary material for: Autonomous Reaction Network Exploration in Homogeneous and Heterogeneous Catalysis
Source: Top Catal. 2022 Jan 13;65(1-4):6–39. doi: 10.1007/s11244-021-01543-9 (PMC8816766; doi:10.1007/s11244-021-01543-9)
Supplement: Supplementary file 2 — Supplementary file2 (ZIP 3070 kb) [file 11244_2021_1543_MOESM2_ESM.zip › compounds_centroids_xyz/60d8cd634e86f13a5f56a417.xyz]

23
0 1
C     -0.6642730707    0.9775367483    0.5456110962
C     -1.3365416257    1.8436632779    1.5213305167
C     -2.6369152694    2.0860672284    1.5328331665
H     -1.3237738457    0.5242887369   -0.1836953493
H     -0.6925328650    2.2939892780    2.2669212786
H     -3.0921992283    2.7250745337    2.2692937231
H     -3.2982827119    1.6561963947    0.7986540070
C      0.6879090739   -1.2863175168    0.5195422230
C      0.5318457959    0.1590758557    0.9681772087
C      0.7198850729    1.3250056619    0.0540351346
H     -0.0865725972   -1.8786302883    1.0149986303
H      1.6596828018   -1.6483784530    0.8662945901
H      0.8527748415    0.3054396587    1.9942624916
H      1.1908410665    2.2138752937    0.4476396312
H      0.9245108406    1.1464504368   -0.9892407941
C      1.8999536648   -1.4103845035   -1.7110917166
C      0.5977745366   -1.4761192514   -0.9704836300
C     -0.5525748421   -1.7106863476   -1.5814112721
H      2.5037379168   -0.5740125839   -1.3642100184
H      2.4684585009   -2.3233602539   -1.5283126082
H      1.7399835865   -1.3161148481   -2.7823476456
H     -0.6144053281   -1.8358212040   -2.6496176356
H     -1.4792863146   -1.7968378541   -1.0391830280
