# Supplementary material for: Autonomous Reaction Network Exploration in Homogeneous and Heterogeneous Catalysis
Source: Top Catal. 2022 Jan 13;65(1-4):6–39. doi: 10.1007/s11244-021-01543-9 (PMC8816766; doi:10.1007/s11244-021-01543-9)
Supplement: Supplementary file 2 — Supplementary file2 (ZIP 3070 kb) [file 11244_2021_1543_MOESM2_ESM.zip › compounds_centroids_xyz/60dec1604e86f122be002a14.xyz]

29
0 1
C     -1.5656315372    0.3638894553   -1.5187362176
C     -2.4612648067    0.6734440817   -0.3581367691
C     -2.6314457973    1.8998508778    0.1049683986
H     -0.3777950156   -2.7089080076    1.0751280569
H     -1.6708459876   -0.6655115130   -1.8700818803
H     -1.7473120318    1.0400134287   -2.3593589043
H     -2.9589001792   -0.1661831644    0.1083753371
H     -3.2628070402    2.1071734905    0.9517689742
H     -2.1389461699    2.7439292885   -0.3486428288
O     -0.1752220598    0.6270535434   -1.1761745887
O      0.5896443054    0.4519781402   -2.3323177242
C      1.4505201507    1.9196590997    0.5808968427
C      1.6306147183    0.4119846916    0.4062942515
C      2.0455290925   -0.2231017469    1.7313522544
H      2.3462534092    2.3503654854    1.0211936665
H      1.2835662505    2.3939016207   -0.3816156504
H      0.6043158779    2.1339745364    1.2322694782
H      2.4022908726    0.2410061302   -0.3496278979
H      2.9903929523    0.1997088170    2.0621663962
H      1.2957890713   -0.0246402338    2.4954415645
C     -0.4712570402   -2.6688125239   -0.0086964704
C      0.5254435748   -1.6745251298   -0.5917419908
C      0.3338969390   -0.2398409476   -0.0999071769
H     -0.2749500425   -3.6631054024   -0.4029083006
H     -1.4988679317   -2.4068004319   -0.2515446577
H      2.1676197784   -1.2991830768    1.6417001421
H      0.4633005460   -1.6348766194   -1.6851438343
H     -0.4311235665   -0.1757337469    0.6833437525
H      1.5371916669   -2.0067101430   -0.3602642236
