# Supplementary material for: Autonomous Reaction Network Exploration in Homogeneous and Heterogeneous Catalysis
Source: Top Catal. 2022 Jan 13;65(1-4):6–39. doi: 10.1007/s11244-021-01543-9 (PMC8816766; doi:10.1007/s11244-021-01543-9)
Supplement: Supplementary file 2 — Supplementary file2 (ZIP 3070 kb) [file 11244_2021_1543_MOESM2_ESM.zip › compounds_centroids_xyz/60dd4cde4e86f1e23f6174d2.xyz]

17
0 1
H     -0.1104428449   -2.1286346398    1.5028684602
O      0.6833649230   -2.0354027851    0.9326682762
O      0.1996978252   -2.5391803952   -0.3140253724
C     -0.4620423962    0.1561320996   -1.7110176120
C     -0.8968994202    0.6889144623   -0.3670843499
H     -1.1539896988    0.4816717583   -2.4831257502
H      0.5309294388    0.5146672001   -1.9735614674
H     -0.4431655515   -0.9343335262   -1.6893866480
H     -1.9715510009    0.7795204074   -0.2628017433
C      1.0273386902   -0.6196835688    0.8496911143
C     -0.1703854651    0.2873180411    0.8923512642
C     -0.0643415281    1.6938445035    0.3664401782
H      1.5799607679   -0.5161483431   -0.0845057400
H      1.6927443448   -0.4502825122    1.7050974818
H     -0.7720663853    0.1526858990    1.7874774730
H     -0.5440594748    2.4818910715    0.9265727884
H      0.8749077756    1.9870203275   -0.0776583532
