# Supplementary material for: Autonomous Reaction Network Exploration in Homogeneous and Heterogeneous Catalysis
Source: Top Catal. 2022 Jan 13;65(1-4):6–39. doi: 10.1007/s11244-021-01543-9 (PMC8816766; doi:10.1007/s11244-021-01543-9)
Supplement: Supplementary file 2 — Supplementary file2 (ZIP 3070 kb) [file 11244_2021_1543_MOESM2_ESM.zip › compounds_centroids_xyz/60d984894e86f13a5f56a84e.xyz]

25
0 1
C     -2.3427053404   -0.8551040286   -1.5477456135
C     -3.0506730787    0.1557401847   -0.6887659385
C     -2.6456696707    1.3942135559   -0.4857830361
H     -2.2751165805   -1.8126440278   -1.0114067142
H     -3.9545506764   -0.2236800983   -0.2313397272
H     -2.9065755889   -1.0208543540   -2.4735339235
H     -3.1934475713    2.0732221298    0.1444695568
H     -1.7474433390    1.7795964380   -0.9391794178
O     -0.1441593086   -0.5243299315   -0.9275186252
O     -1.0747734994   -0.4744377079   -2.0127354325
C      2.7063173223   -0.1304268415    2.3455860820
C      1.7149550123   -0.3449445111    1.2430495986
C      0.8373648199   -1.5480863083    1.4049691559
H      2.1899319379   -0.0614654718    3.3029012495
H      3.3913859096   -0.9763835485    2.4018732586
H      3.2859572059    0.7762362398    2.1945802677
H      1.1976833680   -2.1799106926    2.2134742680
H     -0.1826758567   -1.2404614854    1.6322564303
C      0.8524934299    1.4102828013   -1.9076893812
C      0.7662045403    0.4950962293   -0.9396765420
C      1.6510952236    0.5087734333    0.2167145752
H      1.5870761535    2.1908172896   -1.8598413070
H      0.1989280547    1.3902254215   -2.7597947534
H      0.8045420431   -2.1286170618    0.4869223799
H      2.3338554898    1.3471423456    0.1982135896
