# Supplementary material for: Autonomous Reaction Network Exploration in Homogeneous and Heterogeneous Catalysis
Source: Top Catal. 2022 Jan 13;65(1-4):6–39. doi: 10.1007/s11244-021-01543-9 (PMC8816766; doi:10.1007/s11244-021-01543-9)
Supplement: Supplementary file 2 — Supplementary file2 (ZIP 3070 kb) [file 11244_2021_1543_MOESM2_ESM.zip › compounds_centroids_xyz/60d9f61b4e86f13a5f56ab34.xyz]

24
0 1
C     -1.4084925686   -1.6155665306    2.5195674524
C     -1.0622936596   -0.7916568762    1.3247806119
H     -1.1674431804   -2.6619057852    2.3349680186
H     -0.8686477374   -1.2783053361    3.4006873794
H     -2.4781977066   -1.5564332591    2.7179336604
H     -1.5561878642   -1.0939087037    0.4114482471
O      1.1411253531   -0.9631825124   -2.7861436988
O      1.1513956683   -2.2714705551   -3.1670556670
C     -0.6123201850    2.4478657894    0.3225869524
C      0.1579613900    1.1279932090    0.1997376243
C     -0.2200830663    0.2274821902    1.3456591962
H     -0.4323885973    2.9012889127    1.2937183929
H     -0.3003495418    3.1482145399   -0.4486484087
H     -1.6799083264    2.2689535137    0.2205508333
H      1.2291481498    1.3481779501    0.2912625357
H      0.2387842361    0.5048568692    2.2869716725
C      2.1708057113   -0.5606521284   -1.8562550101
C      0.7797834598   -0.6955038368   -1.4091960304
C     -0.0831495914    0.5166866827   -1.1881373215
H      2.5721026881    0.4199560964   -2.0762776906
H      2.8859464092   -1.3387645739   -1.6255556786
H      0.5229894923   -1.5950330135   -0.8599755182
H      0.1534532213    1.2625216947   -1.9503337348
H     -1.1340337545    0.2483856628   -1.3022938184
