# Supplementary material for: Autonomous Reaction Network Exploration in Homogeneous and Heterogeneous Catalysis
Source: Top Catal. 2022 Jan 13;65(1-4):6–39. doi: 10.1007/s11244-021-01543-9 (PMC8816766; doi:10.1007/s11244-021-01543-9)
Supplement: Supplementary file 2 — Supplementary file2 (ZIP 3070 kb) [file 11244_2021_1543_MOESM2_ESM.zip › compounds_centroids_xyz/60de5e934e86f122be0028c5.xyz]

24
0 1
C     -1.3798906019    1.6333001006    0.6894065328
C     -1.5973968868    0.1463292557    0.5609283070
C     -2.0696129006   -0.4465313405   -0.7361437137
H     -2.3134590891    2.1134021916    0.9783653835
H     -0.6372774293    1.8511414932    1.4553869642
H     -1.0575315167    2.0733452532   -0.2501069279
H     -2.0173327863   -0.2880403274    1.4615450189
H     -2.8237801421   -1.2180006591   -0.7170029002
H     -2.1516782889    0.2131409850   -1.5867350748
O      2.8009794498    0.7148662487   -0.7323498097
O      4.0571964986    0.2439042958   -0.4854641144
C     -0.6924826043   -0.7703970600   -0.2216957308
C     -0.4684067567   -2.1626234057    0.3324174103
H     -1.3971646765   -2.5677553132    0.7254746687
H     -0.1093452760   -2.8301970024   -0.4488187947
C      2.1026144907    1.2894428013    0.3925542010
C      1.7108616597   -0.0247145473   -0.1273169471
C      0.4965523533   -0.2241481527   -0.9984638185
H      1.5352423064    2.1692051034    0.1207313977
H      2.6919588463    1.3514992802    1.2977779703
H      0.2607774155   -2.1546266573    1.1400047734
H      2.0668647939   -0.8932593335    0.4167044396
H      0.2392061381    0.7194057432   -1.4805978529
H      0.7531050028   -0.9386889528   -1.7866013828
