# Supplementary material for: Autonomous Reaction Network Exploration in Homogeneous and Heterogeneous Catalysis
Source: Top Catal. 2022 Jan 13;65(1-4):6–39. doi: 10.1007/s11244-021-01543-9 (PMC8816766; doi:10.1007/s11244-021-01543-9)
Supplement: Supplementary file 2 — Supplementary file2 (ZIP 3070 kb) [file 11244_2021_1543_MOESM2_ESM.zip › compounds_centroids_xyz/60d9af024e86f1fb9718b87d.xyz]

31
0 1
C     -2.1879321272   -0.6263589982    1.2729315886
C     -0.8422100768    0.0865755108    1.5555529385
C     -0.9012319920    1.5195320175    1.0851910563
H     -2.0412754343   -1.7075517511    1.1812635842
H     -0.7268380491    0.0841437728    2.6487074768
H     -2.8702339446   -0.4359544138    2.1078440889
H     -3.3783372619   -1.2106414355   -1.3247395687
H     -0.1844054739    2.1647875049    1.5812519501
H     -1.9034002973    1.9336311034    1.1312331707
O     -2.5701870965   -0.7560636584   -1.0476308023
O     -2.9274060560   -0.1369064033    0.1776205131
O      2.8464891997   -0.5623760724    1.0324324290
O      2.8844183138   -1.8866932174    0.7615074974
C      1.4873113926    0.0079792863   -2.6594286352
C      1.0022851732    0.4168442736   -1.2594662848
C     -0.1184051846    1.3837316607   -1.3907221982
H      1.8044464873    0.8797748989   -3.2269550908
H      2.3298611880   -0.6706688346   -2.5608524601
H      0.6917624245   -0.4950415125   -3.2041183183
H      1.8496726570    0.8724680031   -0.7388834607
H     -1.0061386943    1.0029974900   -1.8759502098
H     -0.6035627127    1.5218762110   -0.0697519468
C      1.6692781267   -0.1605508706    1.6855210429
C      0.3830726858   -0.6987201875    1.0243535235
C      0.5528101901   -0.8344649697   -0.4929904753
H      1.7207248522    0.9315546000    1.6612050983
H      1.6846793211   -0.4886286212    2.7368385434
H      0.1284991955    2.4088562993   -1.6299763375
H      0.2627718644   -1.7273628712    1.3849939809
H      1.3320348831   -1.5973318033   -0.6179880879
H     -0.3685535538   -1.2194370112   -0.9289946062
