# Supplementary material for: Autonomous Reaction Network Exploration in Homogeneous and Heterogeneous Catalysis
Source: Top Catal. 2022 Jan 13;65(1-4):6–39. doi: 10.1007/s11244-021-01543-9 (PMC8816766; doi:10.1007/s11244-021-01543-9)
Supplement: Supplementary file 2 — Supplementary file2 (ZIP 3070 kb) [file 11244_2021_1543_MOESM2_ESM.zip › compounds_centroids_xyz/60d983bd4e86f13a5f56a83b.xyz]

27
0 1
C     -2.1090488480    0.0340297450   -2.3788778467
C     -1.1377703372    0.5074480867   -1.2828385188
C     -0.6091863295    1.9070809815   -1.6149580581
H     -2.4209176942   -0.9997017090   -2.1865707994
H     -1.7229024343    0.5582173905   -0.3587208271
H     -2.9933680800    0.6799296222   -2.3859658555
H     -0.9437465388   -1.0265923168   -4.9976208496
H      0.0642436732    2.2473690027   -0.8324086150
H     -1.4319025960    2.6132200201   -1.7080100601
O     -0.7915919865   -0.9423029621   -4.0474587558
O     -1.6393527543    0.1539273549   -3.6987270844
C      0.6776311655    0.2813152817    3.7397385796
C      1.0548976731   -0.3661047328    2.4432049798
C      2.2541165158   -1.2700374059    2.5016516789
H      0.4306135189   -0.4789219349    4.4816821640
H      1.5150016785    0.8609064457    4.1295231101
H     -0.1778813888    0.9416192670    3.6208705819
H      3.0516580846   -0.8949773879    1.8610321123
H      2.6342605199   -1.3344630920    3.5180789770
C      0.0084590701   -0.4472192886   -1.1107765836
C      0.6535210651   -0.7073106256    0.0289341247
C      0.3619147213   -0.1346662592    1.3215862954
H     -0.0659592036    1.8823383396   -2.5560776247
H      0.3391828717   -0.9253697005   -2.0208913178
H      2.0009446028   -2.2747202966    2.1657617872
H      1.4781295199   -1.4060182362   -0.0048731760
H     -0.4809464890    0.5410044104    1.3727115819
