# Supplementary material for: Autonomous Reaction Network Exploration in Homogeneous and Heterogeneous Catalysis
Source: Top Catal. 2022 Jan 13;65(1-4):6–39. doi: 10.1007/s11244-021-01543-9 (PMC8816766; doi:10.1007/s11244-021-01543-9)
Supplement: Supplementary file 2 — Supplementary file2 (ZIP 3070 kb) [file 11244_2021_1543_MOESM2_ESM.zip › compounds_centroids_xyz/60d8d3754e86f13a5f56a471.xyz]

25
0 1
C     -2.4491295842   -1.4115941705   -0.9743650647
C     -2.6835303173   -0.1397284795   -0.2277204481
C     -1.8204873298    0.5783270667    0.4758721255
H     -1.4366974566   -1.7798243266   -0.8599824939
H     -3.1435521287   -2.1744911222   -0.6212893244
H     -2.6461112829   -1.2585500678   -2.0359856603
H     -3.7052641542    0.2170416238   -0.2924695091
H     -0.7495127480   -0.6641713180    2.6224870019
H     -2.1951563235    1.4753995974    0.9528027154
C      0.4515516968    0.0970137343   -0.5716686513
C     -0.3582457315    0.3076050344    0.7329793305
C     -0.2023038703   -0.8667211406    1.7038370856
H     -0.1342946811    0.4782901619   -1.4091022108
H      0.6257419512   -0.9675667253   -0.7329261940
H      0.0492725519    1.1980621493    1.2243550664
H      0.8439408256   -1.0215839413    1.9564903381
H     -0.5950889418   -1.7836375884    1.2725047676
C      2.9412638901    0.0451117586   -0.0033107653
C      1.7720962967    0.8192924155   -0.5309254079
C      1.8804240633    2.0803040957   -0.9187229949
H      2.7806124973   -0.2176698223    1.0417534634
H      3.0666769038   -0.8815759432   -0.5626997372
H      3.8583197077    0.6242822324   -0.0754588300
H      2.8149792738    2.6139433103   -0.8738771269
H      1.0344948918    2.6324414654   -1.2925774758
