# Supplementary material for: Autonomous Reaction Network Exploration in Homogeneous and Heterogeneous Catalysis
Source: Top Catal. 2022 Jan 13;65(1-4):6–39. doi: 10.1007/s11244-021-01543-9 (PMC8816766; doi:10.1007/s11244-021-01543-9)
Supplement: Supplementary file 2 — Supplementary file2 (ZIP 3070 kb) [file 11244_2021_1543_MOESM2_ESM.zip › compounds_centroids_xyz/60c8a86ba638820ca3724e4c.xyz]

25
0 1
C     -0.9108538604    0.5123573439   -2.0490168318
C     -2.3136264224    0.0482449815   -1.7956431979
C     -3.0878994043    0.5030735660   -0.8295797761
H     -0.8549315962    0.9234009437   -3.0638322357
H     -0.6481192876    1.2987948396   -1.3435756443
H     -2.6713601402   -0.7247849991   -2.4641520908
H     -4.0888882410    0.1356160453   -0.6786072689
H     -2.7556924940    1.2693150510   -0.1482904619
C      2.0120095518    0.4793155600    2.3680615936
C      1.2873721482   -0.3819506217    1.3368078944
C     -0.2078763573   -0.4278334235    1.6376986932
H      1.8286576661    0.1049011025    3.3727679038
H      3.0855698676    0.4745174493    2.1913813715
H      1.6605062988    1.5080443700    2.3169569718
H      1.6865940169   -1.4014152073    1.3899330835
H     -0.3888383073   -0.8841895870    2.6084313154
H     -0.6208712291    0.5787206411    1.6516621524
C      0.0326337839   -0.6510940527   -1.9550159519
C      1.0538557616   -0.7966451215   -1.1244355099
C      1.5349462025    0.1607145306   -0.0803930029
H     -0.1875181772   -1.4502569456   -2.6533887111
H     -0.7350744089   -1.0028427106    0.8801103333
H      1.6273028728   -1.7154092296   -1.1734197944
H      2.6107433881    0.3069158707   -0.2158974481
H      1.0513583678    1.1324896033   -0.1785633873
