# Supplementary material for: Autonomous Reaction Network Exploration in Homogeneous and Heterogeneous Catalysis
Source: Top Catal. 2022 Jan 13;65(1-4):6–39. doi: 10.1007/s11244-021-01543-9 (PMC8816766; doi:10.1007/s11244-021-01543-9)
Supplement: Supplementary file 2 — Supplementary file2 (ZIP 3070 kb) [file 11244_2021_1543_MOESM2_ESM.zip › compounds_centroids_xyz/60de91234e86f122be002966.xyz]

28
0 2
C     -1.4394795282    1.6951878207   -1.7024314206
C     -1.9693338717    0.3897920567   -1.1136861966
C     -2.9107291387   -0.2692819573   -2.0359411199
H     -0.7322005761    2.1733797931   -1.0298609859
H     -0.9330448898    1.5021127254   -2.6451852356
H     -2.2591547418    2.3866533346   -1.8850998393
H     -2.4928859895    0.6053535093   -0.1709791162
H     -3.5236453596   -1.0806159691   -1.6924796273
H     -2.9074437292   -0.0399342242   -3.0829259302
O      2.0576527831   -0.4610048341   -0.6645374754
O      2.8151186901    0.6944953271   -0.3411875199
C     -0.7980455184   -0.5722844273   -0.7687827062
C     -0.0726944933   -0.2130629568    0.5335131503
C     -0.8460420816   -0.7239462932    1.7459040078
H     -0.0850149484   -0.5461953902   -1.5936010023
H     -1.1808475250   -1.5919574558   -0.6885820612
H      0.0315985616    0.8748229057    0.5948331809
H     -1.8664396652   -0.3504757801    1.7240119258
H     -0.8812662500   -1.8116248764    1.7374513985
C      3.3564663076    0.4107430954    0.9270420732
C      2.2325239687   -0.3202095247    1.6787288704
C      1.3457111486   -0.8153902086    0.5130028272
H      4.2471531662   -0.2248853756    0.8335419177
H      3.6298071631    1.3695903053    1.3668208842
H     -0.3909976946   -0.4052585183    2.6805626108
H      1.6803066434    0.3686350769    2.3148314481
H      1.2770970657   -1.9081128736    0.4794079036
H      2.6158305027   -1.1365252847    2.2856280381
