# Supplementary material for: Autonomous Reaction Network Exploration in Homogeneous and Heterogeneous Catalysis
Source: Top Catal. 2022 Jan 13;65(1-4):6–39. doi: 10.1007/s11244-021-01543-9 (PMC8816766; doi:10.1007/s11244-021-01543-9)
Supplement: Supplementary file 2 — Supplementary file2 (ZIP 3070 kb) [file 11244_2021_1543_MOESM2_ESM.zip › compounds_centroids_xyz/60d8d2064e86f13a5f56a462.xyz]

20
0 1
C     -2.8997072458    0.0740406049    1.1577951198
C     -1.5960729104    0.7386601407    0.8766921678
C     -0.4626423949    0.0908844865    0.6209792461
H     -3.3093202738    0.4283784317    2.1036671450
H     -3.6210895809    0.3201489575    0.3776867485
H     -2.7886000530   -1.0065350316    1.2029853143
H     -1.6209008164    1.8198638862    0.8759298592
H     -0.4766792091   -0.9920347036    0.5942642432
C      1.8359604854   -0.2381602328   -0.3050162062
C      1.3116105555   -0.7892659293   -1.5955723800
C      1.1284808884   -2.0728961007   -1.8401130222
H      2.7664835205    0.3032103618   -0.4938013670
H      2.0489134084   -1.0594855156    0.3835696261
H      1.0656504738   -0.0471566854   -2.3444191818
H      0.7445683862   -2.4279036682   -2.7814875931
H      1.3642628718   -2.8293995921   -1.1082213485
C      0.8302559466    0.6979455705    0.3228072823
C      1.1350888136    1.9686536819    0.5750714549
H      0.4420349974    2.6444647793    1.0448111199
H      2.1017021365    2.3765865583    0.3323717718
