# Supplementary material for: Autonomous Reaction Network Exploration in Homogeneous and Heterogeneous Catalysis
Source: Top Catal. 2022 Jan 13;65(1-4):6–39. doi: 10.1007/s11244-021-01543-9 (PMC8816766; doi:10.1007/s11244-021-01543-9)
Supplement: Supplementary file 2 — Supplementary file2 (ZIP 3070 kb) [file 11244_2021_1543_MOESM2_ESM.zip › compounds_centroids_xyz/60d9db9c4e86f13a5f56aae3.xyz]

21
0 1
C     -0.7248199780    0.2172275733    1.2055915387
C     -1.8664219147    0.0876471534    0.1947450505
C     -2.1000730559   -1.3464660203   -0.2687001716
H     -0.1267824862   -0.0068791567   -1.7546832671
H     -0.6875147564    1.2530878889    1.5533623513
H     -0.9581408431   -0.4093022329    2.0701519695
H     -1.6805317305    0.7370150412   -0.6645707319
H     -1.2241516528   -1.7547488728   -0.7672277191
H     -2.3330320984   -1.9824403205    0.5826940311
H     -2.9364635858   -1.3888841724   -0.9631330073
H     -2.7802930918    0.4530531664    0.6707084354
O      0.8262602889    0.1273860124   -1.7311870635
C      2.7060409592    0.7616610898   -0.4649310037
C      1.1824341371    0.6774682328   -0.4768839694
C      0.6658288777   -0.1727334822    0.6965185766
H      3.1252952718   -0.2406655371   -0.4916322653
H      3.0456976657    1.2992639573   -1.3458335683
H      3.0537347194    1.2777527522    0.4253427130
H      0.7687833352    1.6976311039   -0.3934493286
H      0.6828076642   -1.2207612523    0.3920902459
H      1.3613422743   -0.0663129247    1.5310271839
