# Supplementary material for: Autonomous Reaction Network Exploration in Homogeneous and Heterogeneous Catalysis
Source: Top Catal. 2022 Jan 13;65(1-4):6–39. doi: 10.1007/s11244-021-01543-9 (PMC8816766; doi:10.1007/s11244-021-01543-9)
Supplement: Supplementary file 2 — Supplementary file2 (ZIP 3070 kb) [file 11244_2021_1543_MOESM2_ESM.zip › compounds_centroids_xyz/60d996e94e86f13a5f56a939.xyz]

4
0 1
H      0.3119124326    0.8811653308    0.2269100764
H     -0.2051457577   -0.1028224806   -0.9348424004
O     -0.3340924158    0.1831966227   -0.0068218685
O      0.2273257408   -0.9615394729    0.7147541925
