# Supplementary material for: Autonomous Reaction Network Exploration in Homogeneous and Heterogeneous Catalysis
Source: Top Catal. 2022 Jan 13;65(1-4):6–39. doi: 10.1007/s11244-021-01543-9 (PMC8816766; doi:10.1007/s11244-021-01543-9)
Supplement: Supplementary file 2 — Supplementary file2 (ZIP 3070 kb) [file 11244_2021_1543_MOESM2_ESM.zip › compounds_centroids_xyz/60d8e2324e86f13a5f56a553.xyz]

27
0 1
C     -0.4069709343   -0.4600670942    0.7664670072
C     -0.0510127420   -0.0629930770   -0.6769060256
C     -1.0782267936    0.9316009562   -1.2175651758
H     -0.5871362195    0.4465549473    1.3454083222
H      0.4303987024   -0.9985567728    1.2140383777
H     -0.0782359652   -0.9648269654   -1.3012247417
H     -0.9051882120    1.1267870866   -2.2733599651
H     -2.0843257302    0.5377708361   -1.0988902228
C     -1.3984637545   -2.7881057052    0.5115120982
C     -1.6265666180   -1.3398555056    0.8225788348
C     -2.8213534244   -0.8668251220    1.1392525747
H     -0.8710854039   -2.9030372715   -0.4341080059
H     -0.7833821751   -3.2424074966    1.2889142882
H     -2.3393596030   -3.3288486920    0.4555412564
H     -3.6938545779   -1.4977709472    1.1720129389
H     -2.9772987559    0.1705894541    1.3826521302
C      2.0304109038    1.2939713228    0.2812400314
C      1.3368075989    0.5368619041   -0.8211577032
C      2.5698713779   -0.0288221628   -0.1877988483
H     -1.0022355104    1.8737257751   -0.6795437609
H      1.4936206026    0.9600382210   -1.8074382339
H      1.5590247047    1.3492533061    1.2577154129
H      2.5687888031    4.2295974488   -0.4479409310
H      3.4857964024   -0.0093766265   -0.7572499892
H      2.4933167464   -0.8635984034    0.4906683524
O      1.9388120946    3.5006031025   -0.3915524354
O      2.7978484832    2.3977374816   -0.0332655865
