# Supplementary material for: Autonomous Reaction Network Exploration in Homogeneous and Heterogeneous Catalysis
Source: Top Catal. 2022 Jan 13;65(1-4):6–39. doi: 10.1007/s11244-021-01543-9 (PMC8816766; doi:10.1007/s11244-021-01543-9)
Supplement: Supplementary file 2 — Supplementary file2 (ZIP 3070 kb) [file 11244_2021_1543_MOESM2_ESM.zip › compounds_centroids_xyz/60d992d34e86f13a5f56a8ff.xyz]

25
0 1
C     -0.9089214513    2.5327747063   -0.0033270575
C     -1.0809074403    2.5180711136    1.4491835828
C     -1.6844854292    1.5675402239    2.1443207414
H     -1.3703030975    3.3991198182   -0.4680359005
H     -0.7453427673    3.4191313760    1.9512214292
H     -1.8229182666    1.6437632140    3.2093894769
H     -2.0829645310    0.6841286215    1.6738933174
O     -0.0587063950   -3.1537014714   -1.3921142615
O     -0.0231943344   -4.4004176960   -0.8456042039
C     -0.2721466329    1.6825685617   -0.7999072394
C      0.5298436444    0.4527790237   -0.4601775529
C      1.1805916922    0.4736112155    0.9210365932
H     -0.3024375960    1.8868324444   -1.8636436857
H      1.3342177524    0.3912101710   -1.2045276476
H      1.6339955807    1.4445454673    1.1031705544
H      0.4535695448    0.2857619965    1.7042006518
C      1.2188694958   -2.5493838681   -1.6873690092
C      0.4181695269   -2.0697693061   -0.5545642372
C     -0.3667281858   -0.7889731209   -0.6469887024
H      1.2133614564   -2.0002936323   -2.6197094661
H      2.0667325181   -3.1972924753   -1.5096247661
H      1.9599654184   -0.2825515516    0.9782536671
H      0.7068631585   -2.4116639651    0.4340726155
H     -0.8485645647   -0.7404457145   -1.6265570746
H     -1.1485590966   -0.7873451522    0.1134081749
