# Supplementary material for: Autonomous Reaction Network Exploration in Homogeneous and Heterogeneous Catalysis
Source: Top Catal. 2022 Jan 13;65(1-4):6–39. doi: 10.1007/s11244-021-01543-9 (PMC8816766; doi:10.1007/s11244-021-01543-9)
Supplement: Supplementary file 2 — Supplementary file2 (ZIP 3070 kb) [file 11244_2021_1543_MOESM2_ESM.zip › compounds_centroids_xyz/60d957354e86f13a5f56a6de.xyz]

26
0 2
C     -2.0119344448   -0.1374126858   -0.3010767692
C     -2.8577978944   -0.3685315487   -1.5626244745
C     -2.6767655742    0.6890727638   -2.5699898779
H     -3.9131833361   -0.4077222749   -1.2451201961
H     -2.2442153419    0.8487290467    0.1067268687
H     -2.6216484205   -1.3449268812   -1.9929820845
H     -2.6566068477    0.4642271214   -3.6175451477
H     -2.6446146368    1.7176104990   -2.2662740303
C     -0.5207699974   -0.2166648671   -0.6209179567
C      0.3828059679    0.1713607864    0.5534809981
C      0.2954951551   -0.8414566952    1.6926564875
H     -2.2778922325   -0.8844879866    0.4479800695
H     -0.3237938030    0.4537062926   -1.4624700837
H     -0.2734771652   -1.2307536027   -0.9445945168
H      0.0623513344    1.1502266862    0.9293010465
H     -0.7035993860   -0.8656274381    2.1194288861
H      0.5434462326   -1.8376383567    1.3315383927
C      3.8059558451    0.1901565084    1.6038089065
C      2.7405139827    0.8180263186    1.1434522697
C      1.8386024384    0.2931716977    0.0736321376
H      4.1017461370   -0.7741972551    1.2237633707
H      4.4311991570    0.6089645535    2.3742114124
H      0.9969378261   -0.5807259855    2.4821135738
H      2.4637493022    1.7851674526    1.5449754591
H      1.8706649425    0.9815891059   -0.7765386179
H      2.1928307596   -0.6818632551   -0.2669361235
