# Supplementary material for: Autonomous Reaction Network Exploration in Homogeneous and Heterogeneous Catalysis
Source: Top Catal. 2022 Jan 13;65(1-4):6–39. doi: 10.1007/s11244-021-01543-9 (PMC8816766; doi:10.1007/s11244-021-01543-9)
Supplement: Supplementary file 2 — Supplementary file2 (ZIP 3070 kb) [file 11244_2021_1543_MOESM2_ESM.zip › compounds_centroids_xyz/60d980994e86f13a5f56a7fe.xyz]

23
0 1
C     -1.4779304382   -0.6025661623   -1.3671984217
C     -2.3370499408   -0.9403608501   -0.2182929064
C     -2.2242848128   -1.9899595988    0.5788969199
H     -2.0179174001   -0.0818946766   -2.1508293695
H     -3.1289488675   -0.2230648913   -0.0377332388
H     -2.9012376915   -2.1454265162    1.4013382984
H     -1.4663448113   -2.7434357475    0.4458047332
C      1.7755590041    0.9039177419    2.0849879106
C      1.2182656901    0.9609875525    0.6944396331
C      1.4999068263    2.2337668289   -0.0558016804
H      2.8499872198    1.0868936327    2.0692388577
H      1.3170964668    1.6750628884    2.7046530707
H      1.5923791623   -0.0637278431    2.5448294251
H      0.6073198935    2.5985669237   -0.5596610291
H      1.8490656369    3.0055027087    0.6255338152
C     -0.3201871083   -1.4437423139   -1.8092215868
C     -0.0423089717   -0.1136995596   -1.1703104797
C      0.5361085595   -0.0586707034    0.1795868505
H     -0.0839115789   -2.3286917698   -1.2400728718
H     -0.1479651782   -1.5532530685   -2.8697020004
H      2.2716436531    2.0723543820   -0.8090072437
H      0.2667827510    0.6860946922   -1.8308620206
H      0.3639719360   -0.9346536496    0.7893833346
