# Supplementary material for: Autonomous Reaction Network Exploration in Homogeneous and Heterogeneous Catalysis
Source: Top Catal. 2022 Jan 13;65(1-4):6–39. doi: 10.1007/s11244-021-01543-9 (PMC8816766; doi:10.1007/s11244-021-01543-9)
Supplement: Supplementary file 2 — Supplementary file2 (ZIP 3070 kb) [file 11244_2021_1543_MOESM2_ESM.zip › compounds_centroids_xyz/60ded0334e86f122be002a41.xyz]

29
0 1
C     -1.9672754714    0.3692908327   -2.2165038876
C     -1.6118188827   -0.1898931911   -0.8410153152
C     -1.3562034327    0.9538959746    0.1468573327
H     -2.1637722954   -0.4397033015   -2.9160685049
H     -2.8521304746    0.9984853603   -2.1571866630
H     -1.1438561737    0.9687250973   -2.5941831629
H     -2.4703558377   -0.7484423629   -0.4489291116
H     -1.1229857505    0.5516308611    1.1425816792
H     -2.2536051395    1.5799774204    0.2207142661
O     -0.2830638885    1.7453586457   -0.3261317456
O     -0.2796225484    3.0079231828    0.3251167791
C      2.1916853716   -0.5220100712    0.6262829088
C      1.1702773102   -1.5056505014    1.1441402696
C      0.7871264768    3.1075389794    1.2325683813
H      3.0566313261   -0.5004503007    1.2867299333
H      2.5333939268   -0.8017552040   -0.3672195689
H      1.7719136790    0.4796001306    0.5713668876
H      1.0739137299   -1.4948678128    2.2246836182
H      0.7233783172    2.3535401388    2.0241695330
H      0.6786992126    4.1014624819    1.6635702819
C     -0.4152082250   -1.1435774929   -0.9420277294
C     -0.0869063316   -1.8108366179    0.3759251918
C      1.0084513494   -2.8350522872    0.4686093220
H      0.4432724860   -0.5853831349   -1.3116124185
H     -0.6600554445   -1.9133153853   -1.6801540881
H      1.7532374544    3.0290844384    0.7251787097
H     -0.9698702502   -2.0211282051    0.9715361504
H      0.8463155155   -3.7182404658    1.0683047016
H      1.5984339907   -3.0162072094   -0.4173037506
