# Supplementary material for: Autonomous Reaction Network Exploration in Homogeneous and Heterogeneous Catalysis
Source: Top Catal. 2022 Jan 13;65(1-4):6–39. doi: 10.1007/s11244-021-01543-9 (PMC8816766; doi:10.1007/s11244-021-01543-9)
Supplement: Supplementary file 2 — Supplementary file2 (ZIP 3070 kb) [file 11244_2021_1543_MOESM2_ESM.zip › compounds_centroids_xyz/60de15ab4e86f122be002815.xyz]

21
0 2
H     -1.7633657791   -3.1706007701   -0.2162756382
O     -1.7902445302   -2.2508794774   -0.5114884227
O     -0.4198951746   -1.9574504297   -0.7627300706
C     -0.1652526631   -0.9166713468    1.4219683542
C      0.0010381498   -0.7659488813   -0.0921482860
C      1.4758781237   -0.6643310970   -0.4707381113
H      0.2614621567   -1.8649604527    1.7428542563
H      0.3529429760   -0.1138205504    1.9358867176
H     -1.2187741095   -0.8971209645    1.6915225618
H     -0.7180070334    1.7229270239    1.0885241681
H      2.0646807042   -1.4060621209    0.0612956009
H      1.5899065689   -0.8260666918   -1.5391028663
C      0.8603660080    2.2766135165   -0.2122715410
C     -0.5066776763    1.7780230988    0.0204279162
C     -0.8012257700    0.4229661841   -0.6476323144
H      1.1998024283    2.4381277376   -1.2181494037
H      1.4421991570    2.6875303612    0.5900132994
H      1.8214150419    0.3418347185   -0.2205866132
H     -1.2306500945    2.4830411391   -0.4175043439
H     -1.8606423352    0.1886384360   -0.5266916733
H     -0.5949561483    0.4942105670   -1.7171735897
