# Supplementary material for: Autonomous Reaction Network Exploration in Homogeneous and Heterogeneous Catalysis
Source: Top Catal. 2022 Jan 13;65(1-4):6–39. doi: 10.1007/s11244-021-01543-9 (PMC8816766; doi:10.1007/s11244-021-01543-9)
Supplement: Supplementary file 2 — Supplementary file2 (ZIP 3070 kb) [file 11244_2021_1543_MOESM2_ESM.zip › compounds_centroids_xyz/60de95904e86f122be00297e.xyz]

29
0 1
C     -2.6566267832   -0.3274706335    1.8476920988
C     -1.7290302627   -0.4292629612    0.6396364073
C     -1.7378310611   -1.8445243018    0.0706880349
H     -2.6680831362    0.6862119575    2.2429913278
H     -3.6730247193   -0.5970973582    1.5701223036
H     -2.3279426577   -1.0000475035    2.6374254859
H     -2.0814469020    0.2605397492   -0.1335107149
H     -2.7342208612   -2.1117480688   -0.2742309713
H     -1.4336409692   -2.5602454723    0.8319135362
O      1.4279030527   -1.1062687121   -0.3266432266
O      3.5474463238   -0.2398330828    0.1162880181
C      1.5581855786    0.9470329184   -2.2671809928
C      0.6605510485    1.0066664869   -1.0645954853
C     -0.2081015468    2.2278744366   -1.0060991740
H      2.2330901295    1.8032820750   -2.2861411624
H      2.1417588200    0.0315617964   -2.2752754117
H      0.9548201016    0.9828753874   -3.1738996318
H      3.1559482849    0.6415000410    0.0562026509
H      0.3805557957    3.1092224005   -1.2579888486
H     -1.0092598156    2.1493990032   -1.7408335103
C      2.5565412933   -1.1433728597    0.4932593002
C     -0.2984754147   -0.0238077257    1.0352954219
C      0.6199697207    0.0277540115   -0.1579620010
H      2.9865150203   -2.1419736414    0.3802700814
H      2.2773960486   -0.9797315471    1.5527380416
H     -0.6561803613    2.3744746026   -0.0288411087
H     -0.3211958484    0.9439932527    1.5415591719
H     -1.0469206500   -1.9217492373   -0.7646348455
H      0.0812997712   -0.7652550135    1.7417552043
