# Supplementary material for: Autonomous Reaction Network Exploration in Homogeneous and Heterogeneous Catalysis
Source: Top Catal. 2022 Jan 13;65(1-4):6–39. doi: 10.1007/s11244-021-01543-9 (PMC8816766; doi:10.1007/s11244-021-01543-9)
Supplement: Supplementary file 2 — Supplementary file2 (ZIP 3070 kb) [file 11244_2021_1543_MOESM2_ESM.zip › compounds_centroids_xyz/60c99577a638821f2121b74c.xyz]

20
0 1
C      0.0935946302   -0.2687109347    1.6287166391
C     -0.9366312950   -0.1429129173    0.5078822761
C     -1.8101932846    1.0909011954    0.7226600441
H     -0.4113240248   -0.4035804830    2.5829377045
H      0.7431710278   -1.1207633172    1.4535933105
H      0.7083076359    0.6264849575    1.6851663329
H     -1.5790755544   -1.0306922850    0.5217643799
H     -2.5727815382    1.1711626427   -0.0490690616
H     -2.3063628179    1.0285943452    1.6884592497
C     -0.2729504488   -0.1108426731   -0.8919911775
C      0.9347023510    0.7850712686   -0.9349287357
C      2.1488607761    0.4273628122   -1.3036895309
H     -1.2091619014    1.9970936052    0.7094531662
H      0.7226712696    1.8038977264   -0.6404061151
H     -1.0109046692    0.2768831928   -1.6110907497
H      0.7216186337   -3.0612342400   -1.0951674391
H      2.9646937448    1.1300598635   -1.3165614952
H      2.3789294111   -0.5805146807   -1.6008558805
O      0.7685032693   -2.2219119823   -0.6206641377
O     -0.0756672151   -1.3963480961   -1.4362087802
