# Supplementary material for: Autonomous Reaction Network Exploration in Homogeneous and Heterogeneous Catalysis
Source: Top Catal. 2022 Jan 13;65(1-4):6–39. doi: 10.1007/s11244-021-01543-9 (PMC8816766; doi:10.1007/s11244-021-01543-9)
Supplement: Supplementary file 2 — Supplementary file2 (ZIP 3070 kb) [file 11244_2021_1543_MOESM2_ESM.zip › compounds_centroids_xyz/60d8df4e4e86f13a5f56a51d.xyz]

25
0 1
C     -1.5577313803   -1.3817045351    0.6685890351
C     -1.3423976787   -2.3259581995   -0.4758411715
C     -1.7550647271   -2.1108974349   -1.7103067566
H     -2.0173080398   -1.9165979200    1.5026862679
H     -2.2224860980   -0.5718521795    0.3591775748
H     -0.7788348215   -3.2172600188   -0.2317803851
H     -1.5617468078   -2.8094457315   -2.5067635989
H     -2.3098350996   -1.2257778244   -1.9770990528
C      0.3775344971    0.1214361852    0.1269936345
C     -0.2287262371   -0.8120737316    1.1020742960
C      0.3381341201   -1.1614956930    2.2490076411
H     -0.2417691337    0.2978083489   -0.7418955232
H      1.2941327489   -0.7788569883    2.5638940060
H     -0.1377592492   -1.8486707417    2.9277283273
C      1.0981595726    2.6418457799   -0.1004298540
C      1.2142866509    1.2911314206    0.5808448104
C      1.8652969347    0.1463829338   -0.1221601059
H      0.3359890063    3.2517097487    0.4037860347
H      1.3830385119    1.3920863830    1.6459705713
H      2.0601139188    3.1656537809   -0.0517104999
H     -0.7961508699    3.1126207613   -2.2967074184
H      2.4880298929   -0.5249170140    0.4487652237
H      2.1938171566    0.3065778868   -1.1377260013
O     -0.5386527521    2.3620002907   -1.7436757449
O      0.8399298840    2.5962544926   -1.4834213102
