# Supplementary material for: Autonomous Reaction Network Exploration in Homogeneous and Heterogeneous Catalysis
Source: Top Catal. 2022 Jan 13;65(1-4):6–39. doi: 10.1007/s11244-021-01543-9 (PMC8816766; doi:10.1007/s11244-021-01543-9)
Supplement: Supplementary file 2 — Supplementary file2 (ZIP 3070 kb) [file 11244_2021_1543_MOESM2_ESM.zip › compounds_centroids_xyz/60dd3fce4e86f1e23f6174b4.xyz]

24
0 2
C     -1.1510438413   -0.7497475817   -2.5630880482
H     -1.5934872618    0.2153176129   -2.7935962396
H     -1.7457104504   -1.2270664282   -1.7869682030
H     -1.1913060728   -1.3624987462   -3.4607851238
O     -0.6294302773   -0.2334278312    2.6929440748
O      0.4360902154    0.6856728813    2.8728786172
C     -0.0709997904    1.5845968287   -0.8328981567
C      0.4083341858    0.1378158711   -0.7388639158
C      1.6632621724    0.0090885881    2.9596134145
H      0.4381493175    2.0868406191   -1.6526740358
H     -1.1417007883    1.6334433281   -1.0115914327
H      0.1556684860    2.1190350507    0.0864422543
H      1.4915376083    0.1695221636   -0.5205691433
H      1.6737369900   -0.6877833152    3.8024691380
H      2.3973462244    0.7973014006    3.1203021238
C     -1.1658776990   -0.1497685905    1.3632900533
C     -0.2557082252   -0.6618958067    0.3208415566
C      0.2906392736   -0.5944169435   -2.0963776249
H     -1.4822389567    0.8791171653    1.1739879684
H     -2.0517451117   -0.7902016022    1.4710450005
H      1.8892264511   -0.5318499712    2.0344682900
H      0.0326217535   -1.6994373253    0.3991141630
H      0.7399076369   -1.5845590793   -1.9930897425
H      0.8627281600   -0.0450982881   -2.8468949881
