# Supplementary material for: Autonomous Reaction Network Exploration in Homogeneous and Heterogeneous Catalysis
Source: Top Catal. 2022 Jan 13;65(1-4):6–39. doi: 10.1007/s11244-021-01543-9 (PMC8816766; doi:10.1007/s11244-021-01543-9)
Supplement: Supplementary file 2 — Supplementary file2 (ZIP 3070 kb) [file 11244_2021_1543_MOESM2_ESM.zip › compounds_centroids_xyz/60d176f1a638827c173f8408.xyz]

26
0 1
C      0.4607201066   -2.6799115647   -0.1241756946
C      0.0466224560   -1.3265730448    0.1694041972
C      0.8895984708   -0.2558627413   -0.5412369509
H      0.2135125775   -3.4828193450    0.5447763142
H      0.7935878914   -2.9408884456   -1.1111223314
H      0.0182912833   -1.1317110884    1.2454989176
H      0.3235575787    0.6763132207   -0.6519240726
H      1.1634549221   -0.6173981298   -1.5365061151
C     -3.5157202004   -0.1375714551   -0.5040849631
C     -2.2555586657   -0.0628576278    0.2005792199
C     -1.4421478689   -1.2858522121   -0.3500126312
H     -3.6016082439    0.2639640616   -1.4965809915
H     -4.2669866366   -0.8394264231   -0.1924072723
H     -1.7103879775    0.8547596294   -0.0157458134
H     -2.3565544340   -0.1840260261    1.2794471904
H     -1.9508206664   -2.1939560940   -0.0323896463
H     -1.4244514520   -1.2564088683   -1.4390817025
C      2.0286048016    0.9336297445    1.1697518331
C      1.9335792537    2.3686933268    0.7229677758
C      2.1792095722    2.7925066817   -0.5019426385
H      2.9505487240    0.8025375665    1.7488188839
H      1.6537434333    3.0579831667    1.5090078723
H      1.1828089317    0.7097081027    1.8376289626
H      2.1059573820    3.8321405760   -0.7718097799
H      2.4704656110    2.1073956858   -1.2807547906
O      2.1099731496   -0.0043686963    0.1218942268
