# Supplementary material for: Autonomous Reaction Network Exploration in Homogeneous and Heterogeneous Catalysis
Source: Top Catal. 2022 Jan 13;65(1-4):6–39. doi: 10.1007/s11244-021-01543-9 (PMC8816766; doi:10.1007/s11244-021-01543-9)
Supplement: Supplementary file 2 — Supplementary file2 (ZIP 3070 kb) [file 11244_2021_1543_MOESM2_ESM.zip › compounds_centroids_xyz/60d9a0e14e86f1fb9718b824.xyz]

21
0 1
O     -1.3864095196   -1.1365356173   -2.3192652146
O     -0.3901248505   -0.0721842620    2.8640861344
O     -0.8821985813    0.8094466357    3.7784536739
C     -0.0403328414   -1.2335747685   -1.9362486548
C      0.3613166907   -0.2235469236   -0.8448623571
C      0.2269085929    1.2113764333   -1.3563916851
H     -1.5323308091   -0.2752028499   -2.7258662216
H      0.6218624392   -1.1077879474   -2.8050903870
H      0.0806115500   -2.2519325342   -1.5589585797
H      1.4117069579   -0.4112224337   -0.5984052021
H      0.7073898704    1.3110523166   -2.3278787697
H     -0.8191842374    1.4950767973   -1.4524989534
C      0.9706549486    0.1513349061    2.4345056377
C     -0.1499868771    0.4541329099    1.5360972734
C     -0.5038373244   -0.4675206752    0.4011252863
H      1.5219799853   -0.7712851365    2.3093377613
H      1.4741776796    0.9523060661    2.9594037165
H      0.7048747482    1.9093142894   -0.6749305527
H     -0.4495333645    1.4937176532    1.4517668069
H     -0.3727623129   -1.5007074372    0.7297361437
H     -1.5547827446   -0.3362574221    0.1358841435
