# Supplementary material for: Autonomous Reaction Network Exploration in Homogeneous and Heterogeneous Catalysis
Source: Top Catal. 2022 Jan 13;65(1-4):6–39. doi: 10.1007/s11244-021-01543-9 (PMC8816766; doi:10.1007/s11244-021-01543-9)
Supplement: Supplementary file 2 — Supplementary file2 (ZIP 3070 kb) [file 11244_2021_1543_MOESM2_ESM.zip › compounds_centroids_xyz/60c8a1eea638820ca372441c.xyz]

23
0 1
C     -1.1287458654    0.1409368006   -1.8823103628
C     -1.8005332558   -0.8892890304   -1.1230971689
C     -2.7881023707   -1.6239028771   -1.6264310361
H     -1.5063386755    0.2587843255   -2.8919266300
H     -1.4832684934   -1.0585331923   -0.1052307398
H     -3.2839060206   -2.3868651915   -1.0508551812
H     -3.1366831508   -1.4857563088   -2.6372552822
C     -0.1315593407    0.9418483714   -1.4988995031
C      0.5801074319    1.0067076207   -0.1731358690
C     -0.3583879852    1.4442654415    0.9555227759
H      0.2269548342    1.6576297958   -2.2286489543
H      1.3606058471    1.7721248848   -0.2615889409
H     -0.8098723187    2.4045282230    0.7149198633
H     -1.1569849142    0.7250914577    1.1096465066
C      2.1118958063   -0.7593071509    2.4855325797
C      2.2267074282   -0.1411723251    1.3250839681
C      1.2919191157   -0.3182165061    0.1727132877
H      1.3162546738   -1.4608744953    2.6777050843
H      2.8074226064   -0.5985838273    3.2919135655
H      0.2007731287    1.5438885425    1.8835140516
H      3.0349257449    0.5610597969    1.1612384120
H      1.8624436757   -0.6401295610   -0.7037117117
H      0.5643720980   -1.0942347947    0.4053012856
