# Supplementary material for: Autonomous Reaction Network Exploration in Homogeneous and Heterogeneous Catalysis
Source: Top Catal. 2022 Jan 13;65(1-4):6–39. doi: 10.1007/s11244-021-01543-9 (PMC8816766; doi:10.1007/s11244-021-01543-9)
Supplement: Supplementary file 2 — Supplementary file2 (ZIP 3070 kb) [file 11244_2021_1543_MOESM2_ESM.zip › compounds_centroids_xyz/60da27fb4e86f13a5f56abc4.xyz]

26
0 1
C     -1.6927975106    0.2423251130    2.0475532019
C     -1.0693400283   -0.4408177501    0.8738842226
H     -2.7238004330   -0.0898429880    2.1604813613
H     -1.1612373580   -0.0294376749    2.9603979330
H     -1.6825279598    1.3245876818    1.9522724243
H     -1.2974991741   -1.4954350817    0.8161270685
O      2.2941279471   -0.0739104826    1.5222963082
O      2.3572459170    1.1945039702    0.9054766566
C      0.3776934950   -2.1806053600   -0.9949793620
C      0.2737176675   -0.6725293164   -1.2231053876
C     -0.5992386195   -0.4003624960   -2.4545282509
H      0.9226927247   -2.6380892672   -1.8181478585
H      0.8985160494   -2.4134451734   -0.0676906597
H     -0.6092635937   -2.6347172060   -0.9563147399
H      1.2804807049   -0.2884955558   -1.4351029089
H     -0.1782540901   -0.8812726210   -3.3347591597
H     -1.6013227269   -0.7901333498   -2.2905748036
C      1.1430570795    1.8979860227    1.0552296456
C      0.1027418207    1.5675272602   -0.0296706933
C     -0.2841299574    0.1073520201   -0.0470984396
H      0.7372366488    1.7149635782    2.0544512051
H      1.4416713276    2.9471465454    0.9751728754
H     -0.6761486720    0.6667307063   -2.6489936864
H      0.5238834272    1.8458529419   -0.9971303344
H      1.9942053454   -0.6753763911    0.8232070041
H     -0.7717100315    2.1954948742    0.1515463778
