# Supplementary material for: Autonomous Reaction Network Exploration in Homogeneous and Heterogeneous Catalysis
Source: Top Catal. 2022 Jan 13;65(1-4):6–39. doi: 10.1007/s11244-021-01543-9 (PMC8816766; doi:10.1007/s11244-021-01543-9)
Supplement: Supplementary file 2 — Supplementary file2 (ZIP 3070 kb) [file 11244_2021_1543_MOESM2_ESM.zip › compounds_centroids_xyz/60d998d64e86f13a5f56a965.xyz]

31
0 1
C     -2.0482316524   -1.3196651783    0.2528957494
C     -1.7369588662    0.1580232217    0.1492614886
C     -2.6757070681    1.0002159639   -0.2553357114
H     -1.1593285994   -1.8959297142    0.5224692098
H     -1.4255456947   -1.5000769436    3.7171510525
H     -2.8287851052   -1.4933726429    0.9984280613
H     -2.2057261422   -1.4741052796   -2.7293046013
H     -2.4883036105    2.0542381403   -0.3723842702
H     -3.6694570843    0.6588808974   -0.4925574046
O     -1.6851653864   -1.8145582505   -1.9906563055
O     -2.6285817457   -1.8463528250   -0.9205559884
O     -0.2026603232   -0.4852438190    2.7075589907
O     -1.5442524960   -0.7436691146    3.1283755521
C      3.1795852272   -0.4416118032   -0.7128306772
C      2.0123783608    0.5244037713   -0.5190785823
C      1.7982798270    1.3361292126   -1.7945184822
H      4.0812537179    0.0984680108   -0.9933489454
H      3.3812652341   -0.9923417580    0.2031120725
H      2.9487622570   -1.1567030114   -1.4993801575
H      2.2647756832    1.2117040969    0.2968335236
H      2.6865329070    1.9185498536   -2.0292718492
H      1.5934122717    0.6705130521   -2.6301607299
C     -0.1407626043    0.7339504762    2.0112345374
C     -0.3444087480    0.6279272672    0.4853984310
C      0.7471954106   -0.2550585457   -0.1416957819
H      0.8719359894    1.0975055020    2.2124835439
H     -0.8655658913    1.4316929035    2.4436423042
H      0.9602949489    2.0210616568   -1.6922269029
H     -0.2453193894    1.6502371897    0.1075606512
H      1.0119961812   -1.0351911899    0.5752643460
H      0.3570923914   -0.7396211401   -1.0383631242
