# Supplementary material for: Autonomous Reaction Network Exploration in Homogeneous and Heterogeneous Catalysis
Source: Top Catal. 2022 Jan 13;65(1-4):6–39. doi: 10.1007/s11244-021-01543-9 (PMC8816766; doi:10.1007/s11244-021-01543-9)
Supplement: Supplementary file 2 — Supplementary file2 (ZIP 3070 kb) [file 11244_2021_1543_MOESM2_ESM.zip › compounds_centroids_xyz/60d8d92b4e86f13a5f56a4bd.xyz]

23
0 1
C     -2.7590634039    2.0284260788    0.0704692968
C     -1.8340635126    1.1671123666   -0.3074153794
C     -2.0397308743   -0.3105323507   -0.3964907152
H      0.8887625078    0.3789397752    1.6002796377
H     -2.5681751371    3.0868114976    0.1245122747
H     -3.7539595615    1.7106775724    0.3384995535
H     -0.8414387320    1.5097956465   -0.5688807880
H     -1.9106713864   -0.6297100361   -1.4343813762
H     -3.0556465264   -0.5624853532   -0.0857091088
C      1.2305110952   -0.1038617712    0.6931235777
C      2.5992872575    0.1716230707    0.3270284867
C      3.4003603813    0.9573757846    1.0411660666
H      2.9723045954   -0.2903352274   -0.5762218049
H      4.4182302114    1.1533422269    0.7510389511
H      3.0599313435    1.4357201753    1.9449607619
C      0.7464334323   -1.5895067243   -1.2564971086
C      0.3783026745   -0.8845615587    0.0177932419
C     -1.0342566018   -1.0707041382    0.4890951528
H      0.8892629880   -0.8727493801   -2.0655773841
H      1.6730248494   -2.1485700251   -1.1381454690
H     -0.0346888359   -2.2856244533   -1.5522508639
H     -1.2877711171   -2.1342306517    0.4671165689
H     -1.1369456470   -0.7169525247    1.5164864279
