# Supplementary material for: Autonomous Reaction Network Exploration in Homogeneous and Heterogeneous Catalysis
Source: Top Catal. 2022 Jan 13;65(1-4):6–39. doi: 10.1007/s11244-021-01543-9 (PMC8816766; doi:10.1007/s11244-021-01543-9)
Supplement: Supplementary file 2 — Supplementary file2 (ZIP 3070 kb) [file 11244_2021_1543_MOESM2_ESM.zip › compounds_centroids_xyz/60d985a14e86f13a5f56a85f.xyz]

27
0 1
C     -1.7675398197    1.1398930952    1.9722696828
C     -1.3080419108    2.5208719168    2.3278327917
C     -1.6123363883    3.6099902266    1.6459802769
H     -1.0584260165    0.3743833302    2.3012749509
H     -0.7095944431    2.5752220885    3.2267758148
H     -2.7347761339    0.9215693045    2.4400241686
H     -0.7665609933   -1.1410087267   -0.0343014473
H     -1.2690124993    4.5823171492    1.9525221264
H     -2.2192499235    3.5713562234    0.7568271902
O     -2.7617270876   -0.1710121289    0.3541455083
O     -2.0249605090    1.0096592685    0.5542693880
C      2.5531594918   -1.8807763497   -2.5298259816
C      1.5838221375   -1.7028272261   -1.4020878490
C      1.3848847263   -2.8935656440   -0.5099114958
H      3.5369447906   -2.1432712825   -2.1411493090
H      2.2259983895   -2.6922653859   -3.1790263469
H      2.6413773966   -0.9737395783   -3.1220665258
H      0.3280890460   -3.1477975466   -0.4407497449
H      1.9264034372   -3.7561681369   -0.8879486715
C     -0.8134618536    0.9541741609   -0.2513680255
C     -0.0242941694   -0.3342148085   -0.0728522747
C      0.9403111415   -0.5592139942   -1.1979662505
H     -1.1838913855    1.0148760659   -1.2779671962
H     -0.2350075318    1.8485699394   -0.0040937574
H      1.7364082889   -2.6796695365    0.4993622342
H      0.5210565522   -0.3279646533    0.8772168185
H      1.1104252674    0.2806122293   -1.8571860752
