# Supplementary material for: Autonomous Reaction Network Exploration in Homogeneous and Heterogeneous Catalysis
Source: Top Catal. 2022 Jan 13;65(1-4):6–39. doi: 10.1007/s11244-021-01543-9 (PMC8816766; doi:10.1007/s11244-021-01543-9)
Supplement: Supplementary file 2 — Supplementary file2 (ZIP 3070 kb) [file 11244_2021_1543_MOESM2_ESM.zip › compounds_centroids_xyz/60d99dc04e86f1fb9718b7fa.xyz]

31
0 1
C     -3.7562456410    0.1798010654   -1.8846604558
C     -2.2560488584    0.2860296987   -2.0439872180
C     -1.5729573348   -0.2505817141   -3.0414818313
H     -4.0800905164    0.8720885593   -1.0971532831
H     -1.1796176445   -1.3759806929   -0.0447684185
H     -4.2665503469    0.4068379619   -2.8223515196
H     -4.4274204161   -1.8233706244    0.1478437139
H     -0.5026816687   -0.1740551820   -3.0919060356
H     -2.0804678645   -0.7930474127   -3.8151467120
O     -3.6461901520   -1.5762548699   -0.3660572308
O     -4.1827675652   -1.1338426547   -1.6054074440
O     -0.3333532235    1.0187090857   -0.9324795814
O     -1.7498736653    0.9894924790   -0.9889306066
C      3.8761148726    0.5165803237    1.3076791071
C      2.4122567770    0.0948383062    1.4280268940
C      1.8485068136    0.5558168483    2.7698005261
H      4.4651592203    0.0810747054    2.1114487231
H      4.2954225789    0.1890870427    0.3593985938
H      3.9639040445    1.5992368962    1.3660513025
H      2.3671508100   -0.9977900958    1.3829083623
H      2.4880330965    0.2162312807    3.5816003459
H      1.7976000420    1.6418157747    2.8046680097
C     -0.1189586038   -1.1867619358    0.1074687964
C      0.1391849791    0.3137159098    0.2119983961
C      1.6269371150    0.6752091010    0.2480250793
H      0.4350488985   -1.6082731226   -0.7280539551
H      0.1853663469   -1.6813503356    1.0249664266
H      0.8519485719    0.1564810580    2.9374769329
H     -0.3757875477    0.7148072690    1.0956433631
H      2.0723500573    0.3292619942   -0.6869592758
H      1.7040268248    1.7641932806    0.2643389949
