# Supplementary material for: Autonomous Reaction Network Exploration in Homogeneous and Heterogeneous Catalysis
Source: Top Catal. 2022 Jan 13;65(1-4):6–39. doi: 10.1007/s11244-021-01543-9 (PMC8816766; doi:10.1007/s11244-021-01543-9)
Supplement: Supplementary file 2 — Supplementary file2 (ZIP 3070 kb) [file 11244_2021_1543_MOESM2_ESM.zip › compounds_centroids_xyz/60d8dc0f4e86f13a5f56a4e7.xyz]

27
0 1
C     -0.1219515522    1.0968595605   -1.0943043606
C     -0.2104544701   -0.4390850864   -1.0375223033
C     -0.1545667270   -1.0096299040    0.3870293398
H      0.4574460399    1.3858381237   -1.9726345844
H      0.4138249800    1.4539725084   -0.2115024939
H     -1.1382268566   -0.7639925643   -1.5127749377
H     -0.2771273013   -2.0938171063    0.3314631857
H     -0.9714618279   -0.6006614981    0.9807637400
C     -2.3216217679    1.7134938647    0.0554175850
C     -1.4689760272    1.7616955415   -1.1758144849
C     -1.8816292801    2.3502555940   -2.2872259400
H     -2.6763312086    0.6984360804    0.2307621352
H     -1.7493177795    2.0263010156    0.9272437952
H     -3.1879303228    2.3622389842   -0.0475459020
H     -2.8456413091    2.8257296831   -2.3579431932
H     -1.2723281967    2.3820745961   -3.1748280511
C      2.3425161797   -1.5285945873    0.6263564791
C      1.1498006947   -0.7107983007    1.0667125502
C      1.2701716974    0.1875564090    2.0320447282
H      2.2325774741   -1.8595127170   -0.4130168084
H      0.6132342439   -0.8612697507   -1.6159155797
H      3.2710655885   -0.9624743269    0.7350938782
H      1.7665906587   -4.2838604949    1.9169795297
H      0.4249753728    0.7483336432    2.3952352218
H      2.2148948532    0.3882038219    2.5090674825
O      1.5439957556   -3.6194291649    1.2533662955
O      2.5764710885   -2.6478639250    1.4534926932
