# Supplementary material for: Autonomous Reaction Network Exploration in Homogeneous and Heterogeneous Catalysis
Source: Top Catal. 2022 Jan 13;65(1-4):6–39. doi: 10.1007/s11244-021-01543-9 (PMC8816766; doi:10.1007/s11244-021-01543-9)
Supplement: Supplementary file 2 — Supplementary file2 (ZIP 3070 kb) [file 11244_2021_1543_MOESM2_ESM.zip › compounds_centroids_xyz/60d99e374e86f1fb9718b802.xyz]

31
0 1
C     -1.9476724781    2.3903295953   -0.4911755618
C     -1.8929156178    2.8789485894   -1.9062526259
C     -2.0504733542    2.1224517335   -2.9768380712
H     -0.9894487697    2.6124489234    0.0240265453
H     -1.6772966506    3.9358616971   -1.9874807013
H     -2.7491424658    2.8902542829    0.0605928562
H      1.4023719606   -0.0082102471   -1.7983796905
H     -1.9826542989    2.5251318872   -3.9729468776
H     -2.2638429535    1.0695517229   -2.8937059133
O     -1.2252607052    0.1452576332   -0.7280300910
O     -2.2798878038    1.0214012668   -0.3371623599
O      0.9328175617    0.7588711845    0.0511639937
O      0.7694272169    2.0135501985    0.6663837791
C      0.8627505431   -3.4877015371    1.6604600832
C      0.6265518724   -1.9783438413    1.6806789405
C      1.9004746911   -1.2466988164    2.0941423184
H      1.1792924505   -3.8325709061    2.6412195732
H     -0.0465001307   -4.0179385513    1.3875260317
H      1.6390689025   -3.7420191423    0.9422556785
H     -0.1575098130   -1.7605793753    2.4136507139
H      2.2289794225   -1.5956305610    3.0699433202
H      2.6975049591   -1.4366605005    1.3782656010
C      1.2623629022    0.9657856563   -1.3313747899
C     -0.2866283569   -0.0550364789    0.2605699746
C      0.1320618190   -1.5256085395    0.3008580445
H      2.1890218105    1.5372387042   -1.3260691376
H      0.4821494784    1.5290629959   -1.8476380255
H      1.7406496703   -0.1741974598    2.1554457527
H     -0.6582560919    0.2814659662    1.2371230689
H     -0.7459159172   -2.1078779309    0.0169630527
H      0.9079201465   -1.7085381500   -0.4442154827
