# Supplementary material for: Autonomous Reaction Network Exploration in Homogeneous and Heterogeneous Catalysis
Source: Top Catal. 2022 Jan 13;65(1-4):6–39. doi: 10.1007/s11244-021-01543-9 (PMC8816766; doi:10.1007/s11244-021-01543-9)
Supplement: Supplementary file 2 — Supplementary file2 (ZIP 3070 kb) [file 11244_2021_1543_MOESM2_ESM.zip › compounds_centroids_xyz/60d8d68e4e86f13a5f56a499.xyz]

13
0 1
C     -1.0842953184    0.8975879927   -0.0699910140
C     -0.9709711845   -0.4970062818   -0.6062601428
H     -1.7508303185    1.0869614524    0.7652807339
H     -1.0340252823    1.7161542194   -0.7785855817
H     -1.1175381138   -0.9002926340   -1.5843289392
C      1.5920282357    0.3963252951   -0.1301853430
C      0.1629028208    0.0961687723    0.1435398771
C     -0.5240825018   -1.1214273153    0.6805716448
H      1.6780650620    1.1006183580   -0.9572512036
H      2.0689712874    0.8373258205    0.7460419756
H      2.1292840983   -0.5152866888   -0.3902493595
H      0.0108163299   -2.0620434129    0.6259938808
H     -1.1603251148   -1.0350855776    1.5554234715
