# Supplementary material for: Autonomous Reaction Network Exploration in Homogeneous and Heterogeneous Catalysis
Source: Top Catal. 2022 Jan 13;65(1-4):6–39. doi: 10.1007/s11244-021-01543-9 (PMC8816766; doi:10.1007/s11244-021-01543-9)
Supplement: Supplementary file 2 — Supplementary file2 (ZIP 3070 kb) [file 11244_2021_1543_MOESM2_ESM.zip › compounds_centroids_xyz/60d99ae44e86f13a5f56a9a0.xyz]

18
0 1
O     -1.4215136278    0.4797187208    2.0311678182
O     -2.7623792760    0.6505252780    1.9700340366
C      1.7260259397   -1.5341426839   -1.0144009594
C      0.5838281630   -0.6121585162   -0.7346799401
C     -0.3621548266   -0.3798142652   -1.8758211124
H      1.3469564777   -2.5155850457   -1.2972276793
H      2.3150852526   -1.1565149923   -1.8495728090
H      2.3727691536   -1.6454033720   -0.1486159259
H     -1.3900083191   -0.5665403253   -1.5719408224
H     -0.2966040650    0.6500493846   -2.2256866498
C     -0.6244595945    1.6783223401    2.0473070203
C     -0.6544187654    0.8685467327    0.8206688085
C      0.4400222478   -0.0337020727    0.4602496980
H      0.2245117678    1.6038834101    2.7151092574
H     -1.1993528584    2.5940066644    2.0968116403
H     -0.1243150656   -1.0365848563   -2.7078776685
H     -1.3175206466    1.2055050260    0.0324318492
H      1.1435280428   -0.2501114271    1.2520434383
