# Supplementary material for: Autonomous Reaction Network Exploration in Homogeneous and Heterogeneous Catalysis
Source: Top Catal. 2022 Jan 13;65(1-4):6–39. doi: 10.1007/s11244-021-01543-9 (PMC8816766; doi:10.1007/s11244-021-01543-9)
Supplement: Supplementary file 2 — Supplementary file2 (ZIP 3070 kb) [file 11244_2021_1543_MOESM2_ESM.zip › compounds_centroids_xyz/60c8a6e5a638820ca3724b91.xyz]

17
0 2
C     -1.1224442040    0.2762110151    1.2434022861
C     -1.0333569863   -0.4819615824   -0.0779331445
C     -1.5684110115    0.2993873995   -1.2033884579
H     -2.1561403747    0.5337936084    1.4620149594
H     -0.7384068372   -0.3311522711    2.0599437564
H     -0.5382813416    1.1919919157    1.1933395965
H     -1.6066099791   -1.4188083857    0.0097712591
H     -1.6740406238   -0.1531288902   -2.1707190733
H     -1.7752944995    1.3463301241   -1.1022785738
C      2.4006909541    0.4673432256    0.2797695028
C      1.3524708302    0.2380828714   -0.4888919989
C      0.4369632655   -0.9304983268   -0.3452702320
H      2.6707991619   -0.1994339576    1.0830071713
H      3.0379934757    1.3238881571    0.1389151828
H      1.0950341203    0.9229617918   -1.2870676810
H      0.4504810865   -1.5146905695   -1.2691945487
H      0.7685529636   -1.5703161253    0.4745799958
