# Supplementary material for: Autonomous Reaction Network Exploration in Homogeneous and Heterogeneous Catalysis
Source: Top Catal. 2022 Jan 13;65(1-4):6–39. doi: 10.1007/s11244-021-01543-9 (PMC8816766; doi:10.1007/s11244-021-01543-9)
Supplement: Supplementary file 2 — Supplementary file2 (ZIP 3070 kb) [file 11244_2021_1543_MOESM2_ESM.zip › compounds_centroids_xyz/60d773e54e86f1c8c019e37b.xyz]

20
0 2
C      0.0697573060   -0.8082659146    1.1414505317
C     -1.1655337179   -0.0803517350    0.4845634250
C     -1.4696983095    1.1968069647    1.1269692499
H     -0.0274551831   -1.8709064218    0.8755994493
H     -0.9260071108    0.0473350700   -0.5834746692
H      0.0097008949   -0.6990109302    2.2263678338
H     -3.0700125922   -2.3641274010   -0.2659451719
H     -2.2091287899    1.2291119017    1.9002158383
H     -0.8564035997    2.0489699845    0.9256245039
O     -2.1520502664   -2.1085534129   -0.1072103728
O     -2.3107797649   -0.8930241682    0.6276056497
C      1.7057320617   -0.5768456975   -0.5668189379
C      1.5214263984    0.5827482616   -1.5087554020
C      1.3926830596    1.8361345791   -1.1186412500
H      1.1772480686   -1.4603444625   -0.9503708716
H      1.5396829256    0.3157951290   -2.5572923201
H      2.7775541014   -0.8184550178   -0.5286688404
H      1.2853017724    2.6472121067   -1.8176508498
H      1.3930371593    2.0859029352   -0.0711822513
O      1.3149455866   -0.3101317707    0.7676144554
