# Supplementary material for: Autonomous Reaction Network Exploration in Homogeneous and Heterogeneous Catalysis
Source: Top Catal. 2022 Jan 13;65(1-4):6–39. doi: 10.1007/s11244-021-01543-9 (PMC8816766; doi:10.1007/s11244-021-01543-9)
Supplement: Supplementary file 2 — Supplementary file2 (ZIP 3070 kb) [file 11244_2021_1543_MOESM2_ESM.zip › compounds_centroids_xyz/60d8d7fa4e86f13a5f56a4b4.xyz]

25
0 1
C     -2.4246657872   -0.3678405497   -0.7995060628
C     -1.1746368016   -0.8602937962   -0.0934082082
C     -0.8817114262   -0.2784219474    1.2978573941
H     -2.4119694799   -0.6635117849   -1.8466693343
H     -3.3073893710   -0.7970701711   -0.3285873477
H     -2.5074659739    0.7145252850   -0.7487580533
H     -1.1902285411   -1.9524334298   -0.0730353619
H     -1.0515293414   -0.9409615793    2.1446317859
H     -1.4073755244    0.6587087740    1.4728279687
C      0.2101782816   -0.3582917311   -0.5900102382
C      0.1858795511    0.8160032575   -1.5010141520
C      0.8553872810    0.8801853802   -2.6380697911
H      2.1133444011    1.4481858183    0.6802646995
H      0.8235397416   -1.1411073196   -1.0420669039
H     -0.4224931099    1.6538703141   -1.1914806952
H      0.8185804908    1.7473751881   -3.2757684806
H      1.4719677690    0.0645418559   -2.9808208310
C      1.5061670666   -1.1444508332    1.4578006750
C      0.5903920928   -0.0642951470    0.8951432580
C      1.1665960549    1.3107208143    1.1990998791
H      1.1129741880   -2.1349962138    1.2408757626
H      2.5002689523   -1.0639546086    1.0220264257
H      1.5943724172   -1.0390405537    2.5379066845
H      1.3397434516    1.4093949691    2.2694157267
H      0.4900736169    2.1031580092    0.8913452003
