# Supplementary material for: Autonomous Reaction Network Exploration in Homogeneous and Heterogeneous Catalysis
Source: Top Catal. 2022 Jan 13;65(1-4):6–39. doi: 10.1007/s11244-021-01543-9 (PMC8816766; doi:10.1007/s11244-021-01543-9)
Supplement: Supplementary file 2 — Supplementary file2 (ZIP 3070 kb) [file 11244_2021_1543_MOESM2_ESM.zip › compounds_centroids_xyz/60d8e25c4e86f13a5f56a556.xyz]

27
0 1
C     -0.6818081491    0.8462770854    0.5563769099
C     -1.0170141129   -0.0270068897   -1.8696801948
C     -0.4261089038   -0.9268537597   -2.6133386783
H      0.0150865781    1.5986516325    0.1824281249
H     -1.3149201388    1.3297770886    1.3054770786
H      1.2477867005   -0.6257337400   -0.5843252669
H     -0.0938712382   -1.8707059644   -2.2104110231
H     -0.2409338491   -0.7610234875   -3.6634672675
C     -2.8581582011   -0.2955415763   -0.1192976056
C     -1.5838552153    0.3855182307   -0.5788947470
C     -1.6878735038    1.2766590463   -1.8109187186
H     -2.6334279035   -1.1501351900    0.5154477466
H     -3.4724762572    0.4016452827    0.4500526581
H     -3.4319589872   -0.6487597860   -0.9730237412
H     -2.6492401198    1.3847421623   -2.2942048968
H     -1.0849233687    2.1734042365   -1.8517668415
C      2.5348802338    0.3492457599    0.8216479018
C      1.4075218260   -0.6293369795    0.4928587350
C      0.1091070517   -0.2847003653    1.2241583563
H      3.4045014510    0.1531075529    0.1810029682
H      1.7407882975   -1.6246049526    0.7918741429
H      2.2175273872    1.3868014562    0.6894918136
H      4.1643225833   -0.6740477638    3.1869227570
H     -0.5163200534   -1.1759908835    1.2810242075
H      0.3620397145    0.0058185659    2.2459136217
O      3.5648824835   -0.9200759438    2.4713457346
O      2.9244456946    0.3228691820    2.1733062246
