# Supplementary material for: Autonomous Reaction Network Exploration in Homogeneous and Heterogeneous Catalysis
Source: Top Catal. 2022 Jan 13;65(1-4):6–39. doi: 10.1007/s11244-021-01543-9 (PMC8816766; doi:10.1007/s11244-021-01543-9)
Supplement: Supplementary file 2 — Supplementary file2 (ZIP 3070 kb) [file 11244_2021_1543_MOESM2_ESM.zip › compounds_centroids_xyz/60deac664e86f122be0029e3.xyz]

29
0 1
C     -1.7118208060    0.4120256369    2.1613720003
C     -2.1578046615    0.5293083123    0.7344862925
C     -1.4671732253    0.3785290733   -0.3883938194
H     -2.5800849688    0.3292921102    2.8116197362
H     -1.0874512447   -0.4627979619    2.3202891609
H     -1.1479679839    1.2932795635    2.4678425909
H     -3.2050165456    0.7886730726    0.6281006257
H     -2.0255161984    0.5001674132   -1.3102521602
H      1.2203579706    3.6309143154   -2.0211510152
O      1.0606570357    2.7307405879   -1.7085327304
O      1.7373031186    2.7058447442   -0.4533445956
C      1.4431001649   -1.8572489075   -1.5426067562
C      0.0808340804   -1.4876333165   -0.9575219673
C     -0.2299830663   -2.3667729727    0.2505065084
H      1.4162777957   -2.8722394671   -1.9336211330
H      1.7100797149   -1.1845309417   -2.3542655162
H      2.2210063479   -1.8124410007   -0.7843456632
H     -0.6771122544   -1.6952534473   -1.7231717218
H     -0.2120319506   -3.4153536072   -0.0406160534
H      0.5080480033   -2.2238503433    1.0363425792
C      0.9719569137    2.0440181079    0.5278031732
C      0.9711058990    0.5180347968    0.4035645858
C     -0.0249825141    0.0268092035   -0.6510386992
H      1.4786002985    2.3494955860    1.4484641026
H     -0.0526721779    2.4339023105    0.5275448890
H     -1.2178039612   -2.1401230041    0.6433904674
H      0.7591253736    0.0925693294    1.3800498633
H      0.2419414560    0.5388642920   -1.5826039243
H      1.9770273859    0.2157765145    0.1100891801
