# Supplementary material for: Autonomous Reaction Network Exploration in Homogeneous and Heterogeneous Catalysis
Source: Top Catal. 2022 Jan 13;65(1-4):6–39. doi: 10.1007/s11244-021-01543-9 (PMC8816766; doi:10.1007/s11244-021-01543-9)
Supplement: Supplementary file 2 — Supplementary file2 (ZIP 3070 kb) [file 11244_2021_1543_MOESM2_ESM.zip › compounds_centroids_xyz/60de6df84e86f122be00290d.xyz]

29
0 1
C     -2.4629371137   -0.6821030723   -1.6341681700
C     -1.5013440726    0.3987344559   -1.1483592857
C     -0.8824553623    1.1560505861   -2.3188148842
H     -2.8299469224   -1.2684439003   -0.7948975776
H     -3.3164835525   -0.2330258591   -2.1362047603
H     -1.9627342471   -1.3485204459   -2.3332473334
H     -2.0359049448    1.0887705276   -0.4918767058
H     -0.5426620021    2.1618514607   -2.0498379012
H     -1.5101278888    1.2135957813   -3.2078561530
O      0.2675606415    0.3541156783   -2.6637156422
O      1.1510011770    1.0797389545   -3.4708954497
C      1.4019645303    0.6228767192    2.9883900474
C      1.2015808304   -0.1379559949    1.6784284953
C      1.0665131945   -1.6336009253    1.9549655700
H      2.2957423656    0.2713608410    3.4974875225
H      1.5141560431    1.6883526752    2.8018199870
H      0.5508555479    0.4774188705    3.6504099982
H      2.0861196417    0.0179377449    1.0525331822
H      1.8909968667   -1.9735681870    2.5767204892
H      0.1352337218   -1.8436161817    2.4764891283
C      0.8888665113    0.0386115058   -1.3963140088
C     -0.2705606587   -0.2104211962   -0.4265030175
C     -0.0244062503    0.4206681855    0.9446240114
H      1.5039905393    0.8944085240   -1.0990709234
H      1.5358216867   -0.8217420789   -1.5693187326
H      1.0862204046   -2.2089298762    1.0331581048
H     -0.4306689741   -1.2826934469   -0.3001363246
H      0.1027276609    1.4991749357    0.8204039816
H     -0.9091193739    0.2609537188    1.5657863520
