# Supplementary material for: Autonomous Reaction Network Exploration in Homogeneous and Heterogeneous Catalysis
Source: Top Catal. 2022 Jan 13;65(1-4):6–39. doi: 10.1007/s11244-021-01543-9 (PMC8816766; doi:10.1007/s11244-021-01543-9)
Supplement: Supplementary file 2 — Supplementary file2 (ZIP 3070 kb) [file 11244_2021_1543_MOESM2_ESM.zip › compounds_centroids_xyz/60d9c8b34e86f1fb9718b8e9.xyz]

26
0 2
C     -2.0364954367    0.5960056325   -1.0692259664
C     -1.4304543002   -0.7891877161   -0.8634406017
C     -1.5215686040   -1.6107661540   -2.1466258512
H     -3.0845244026    0.5156345364   -1.3499076561
H     -1.9648403798    1.1856645887   -0.1580638499
H     -1.5087250862    1.1251835761   -1.8603382445
H     -2.5597916516   -1.7642712395   -2.4325428635
H     -1.0136459305   -1.0981520914   -2.9614387685
H     -1.0499207343   -2.5808141656   -2.0051782152
H     -1.9891038802   -1.3063266135   -0.0752944612
C      1.1208964724    1.5283222565    2.6301834748
C      1.1179359207    0.9199499958    1.2571254003
C      2.2390808093    1.3916485302    0.3817604138
H      2.0486005428    1.2856012384    3.1487368091
H      1.0567378893    2.6144563760    2.5619184848
H      0.2865229667    1.1673417040    3.2256073275
H      2.2751570852    0.8608882686   -0.5636899782
H      2.1303614760    2.4579706417    0.1798525541
C      0.6527097250   -1.9700257765   -0.0698894715
C      0.0357871043   -0.6741296300   -0.4208957355
C      0.1669215939    0.0601802583    0.8921941899
H      0.0950440504   -2.6829712403    0.5081108486
H      1.7185518074   -2.0860270181   -0.1154573337
H      3.1918221626    1.2499384930    0.8916194511
H      0.6037042520   -0.1710363333   -1.2065338168
H     -0.5807634520   -0.2250781179    1.6214138598
