# Supplementary material for: Autonomous Reaction Network Exploration in Homogeneous and Heterogeneous Catalysis
Source: Top Catal. 2022 Jan 13;65(1-4):6–39. doi: 10.1007/s11244-021-01543-9 (PMC8816766; doi:10.1007/s11244-021-01543-9)
Supplement: Supplementary file 2 — Supplementary file2 (ZIP 3070 kb) [file 11244_2021_1543_MOESM2_ESM.zip › compounds_centroids_xyz/60d775704e86f1c8c019e39d.xyz]

13
0 2
H     -1.8900530168    0.4223721650    0.4376646200
O     -1.5206785941   -0.0281473905    1.2075811492
C      0.1104360846   -1.0681067910   -0.2573667917
C     -0.1389429350   -0.1625417884    0.9979134744
C      0.5675570466    1.1212735464    0.8704714525
H      1.1817703816   -1.2602618139   -0.3767077056
H      0.2408847720   -0.7353875576    1.8571840766
H     -0.4376668419   -2.0059212522   -0.1397201042
H      0.3390522685    0.4851107511   -2.8243968384
H      1.6382236841    1.1410950539    0.8732957605
H      0.0266577329    2.0176164997    0.6438353380
O      0.3218238244    0.5978202457   -1.8639636753
O     -0.4390644069   -0.5249216683   -1.4257907561
