# Supplementary material for: Autonomous Reaction Network Exploration in Homogeneous and Heterogeneous Catalysis
Source: Top Catal. 2022 Jan 13;65(1-4):6–39. doi: 10.1007/s11244-021-01543-9 (PMC8816766; doi:10.1007/s11244-021-01543-9)
Supplement: Supplementary file 2 — Supplementary file2 (ZIP 3070 kb) [file 11244_2021_1543_MOESM2_ESM.zip › compounds_centroids_xyz/60d9a3154e86f1fb9718b838.xyz]

18
0 2
C     -0.7299260634   -1.6795115982   -0.9827795308
C     -1.2850360778   -0.4695441032   -1.6822371138
C     -1.9259540986    0.5235140570   -1.0978496540
H     -1.3304167231   -2.5566577142   -1.2499980037
H     -1.1261692909   -0.4832922596   -2.7519781617
H      0.3008123054   -1.8613738571   -1.3176560057
H     -2.3029279444    1.3593767549   -1.6601008865
H     -2.0951536198    0.5459564083   -0.0342567569
O     -0.7781290005   -1.6327426554    0.4309478606
O      1.1946188672    2.2152082590    1.3844796557
O      1.7301374029    3.0153221852    0.5011177076
C      1.7893241409    0.9194851739    1.4631210416
C      0.9732203873    0.0190990273    0.5866192834
C      0.0421924954   -0.7974245344    1.0809913280
H      1.7182575684    0.6278236568    2.5137119284
H      2.8330312474    0.9714550689    1.1388623443
H      1.1005631811    0.1767869839   -0.4729313440
H     -0.1084447776   -0.8934808530    2.1499363075
