# Supplementary material for: Autonomous Reaction Network Exploration in Homogeneous and Heterogeneous Catalysis
Source: Top Catal. 2022 Jan 13;65(1-4):6–39. doi: 10.1007/s11244-021-01543-9 (PMC8816766; doi:10.1007/s11244-021-01543-9)
Supplement: Supplementary file 2 — Supplementary file2 (ZIP 3070 kb) [file 11244_2021_1543_MOESM2_ESM.zip › compounds_centroids_xyz/60dd26704e86f1e23f617493.xyz]

29
0 1
C     -3.0749239026   -1.5602645155   -0.2250042255
C     -1.8825483068   -1.4335717234    0.7197524160
C     -1.7531177101   -2.7014195200    1.5617859099
H     -3.9817837458   -1.7671155457    0.3388976177
H     -3.2314184301   -0.6441817371   -0.7879024741
H     -2.9155207412   -2.3753735023   -0.9281503513
H     -2.6685779459   -2.8839494534    2.1198615541
H     -1.5638493581   -3.5617675810    0.9230387797
H     -0.9330216837   -2.6132361506    2.2709394457
H     -2.0577459904   -0.5863452495    1.3920535190
O      3.2103063221    1.1028368840   -0.8727137534
O      3.2505299975    1.9697821862    0.2593878119
C     -0.0375490066    1.3745824664    0.1368106308
C     -0.5152527655    0.1979197735   -0.6607571467
C      3.0939725487    3.3063786390   -0.1374911868
H      0.3402420839    1.1874169462    1.1312977390
H     -0.5449027246    2.3230053942    0.0357838781
H     -1.3254867255    0.3902073627   -1.3544182756
H      3.8739422173    3.6045818952   -0.8437471204
H      3.1950649769    3.8729306382    0.7870425743
C      2.1242799314    0.2074198862   -0.7737968948
C      0.7849850401    0.8682855058   -1.0140706180
C     -0.5737073186   -1.1798922208   -0.0441934606
H      2.1529116500   -0.2922734867    0.2002203214
H      2.3440916150   -0.5221128234   -1.5599355784
H      2.1088454057    3.4873292888   -0.5786173665
H      0.7868077349    1.4656164192   -1.9201015376
H     -0.4638754294   -1.9352808040   -0.8273754592
H      0.2573022614   -1.3015089722    0.6514032512
