# Supplementary material for: Autonomous Reaction Network Exploration in Homogeneous and Heterogeneous Catalysis
Source: Top Catal. 2022 Jan 13;65(1-4):6–39. doi: 10.1007/s11244-021-01543-9 (PMC8816766; doi:10.1007/s11244-021-01543-9)
Supplement: Supplementary file 2 — Supplementary file2 (ZIP 3070 kb) [file 11244_2021_1543_MOESM2_ESM.zip › compounds_centroids_xyz/60d8dcc24e86f13a5f56a4f9.xyz]

18
0 2
C     -1.2446847018    0.1951161863   -0.0465571501
C     -0.5469064875   -0.1945097476   -1.2909081506
C      0.4356419391    0.6811294470   -1.9673849985
H     -2.2291992032   -0.2762717088   -0.0001011728
H     -1.3588333401    1.2791858050    0.0058311360
H     -0.5508368029   -1.2396925561   -1.5613636090
H      0.2802245661    0.6527117248   -3.0597432144
H      0.3432952208    1.7152351486   -1.6298531427
C      0.7339369603    0.5961315633    1.5089755209
C     -0.4102321143   -0.2889055389    1.1311646311
C     -0.6668902055   -1.4418111908    1.7282822581
H      1.4000509463    0.7312349545    0.6582292222
H      0.3680088153    1.5790050885    1.8055899165
H      1.3001098299    0.1707605538    2.3338381474
H     -0.0645193354   -1.8027450592    2.5451556864
H     -1.4917291145   -2.0686059339    1.4333467089
H      1.9092659590   -0.6113823218   -1.8985376272
O      1.7932970684    0.3234135853   -1.6959641620
