# Supplementary material for: Autonomous Reaction Network Exploration in Homogeneous and Heterogeneous Catalysis
Source: Top Catal. 2022 Jan 13;65(1-4):6–39. doi: 10.1007/s11244-021-01543-9 (PMC8816766; doi:10.1007/s11244-021-01543-9)
Supplement: Supplementary file 2 — Supplementary file2 (ZIP 3070 kb) [file 11244_2021_1543_MOESM2_ESM.zip › compounds_centroids_xyz/60d978264e86f13a5f56a7ae.xyz]

14
0 2
C     -0.1293745358   -0.4834988864   -0.1483748109
C     -0.6621961880    0.9363945337    0.0515618593
C     -1.5666568026    1.4857849805   -0.7278213076
H     -0.7461374884   -1.1470702192    0.4794221042
H     -0.2318783006    1.4361345630    0.9072415034
H     -1.9380897400    2.4831222602   -0.5676177288
H     -1.9827703610    0.9429290914   -1.5691539785
O     -1.4559662634   -1.0309580620   -1.9385662958
O     -0.2286894621   -0.8691740536   -1.5034256435
C      1.7490409725   -0.8599298503    1.4420860707
C      1.3201598761   -0.5694921953    0.2286570822
H      1.0710988311   -1.0709912089    2.2533520618
H      2.7990221377   -0.8950492207    1.6743459285
H      2.0024373245   -0.3582017323   -0.5817068451
