# Supplementary material for: Autonomous Reaction Network Exploration in Homogeneous and Heterogeneous Catalysis
Source: Top Catal. 2022 Jan 13;65(1-4):6–39. doi: 10.1007/s11244-021-01543-9 (PMC8816766; doi:10.1007/s11244-021-01543-9)
Supplement: Supplementary file 2 — Supplementary file2 (ZIP 3070 kb) [file 11244_2021_1543_MOESM2_ESM.zip › compounds_centroids_xyz/60d9a4cd4e86f1fb9718b847.xyz]

15
0 1
O      0.2146040133   -0.8963651891   -1.7744648840
O     -0.2614355686   -0.3718532100   -2.9390668490
C      0.6281046778    0.2330397874    1.8612398301
C      0.7503245901    0.5346455044    0.3879069773
H      1.2962523195   -0.5791180634    2.1395908835
H      0.8954383506    1.1115394368    2.4438601828
H     -0.3907715124   -0.0529868403    2.1105540631
H      1.7579800811    0.7600937756    0.0594761806
C     -0.7781823960   -1.4430469113   -0.8375365615
C     -0.1097697215   -0.1854292876   -0.5726974944
C     -0.3760504499    1.2443802049   -0.3451881206
H     -0.4399812102   -2.3544770726   -0.3618742004
H     -1.7898904581   -1.4322099454   -1.2224648650
H     -0.1297706180    1.9189211468   -1.1522411755
H     -1.2668520977    1.5128666638    0.2029060330
