# Supplementary material for: Autonomous Reaction Network Exploration in Homogeneous and Heterogeneous Catalysis
Source: Top Catal. 2022 Jan 13;65(1-4):6–39. doi: 10.1007/s11244-021-01543-9 (PMC8816766; doi:10.1007/s11244-021-01543-9)
Supplement: Supplementary file 2 — Supplementary file2 (ZIP 3070 kb) [file 11244_2021_1543_MOESM2_ESM.zip › compounds_centroids_xyz/60d173b2a638827c173f8271.xyz]

9
1 2
H      0.4176511002   -1.6099203838   -0.9025077511
C      0.2147112257    1.3636355171    0.2777360951
C      0.3133742057    0.0178793303    0.3823722746
C     -0.3536849659   -0.9830454947   -0.4262757306
H     -0.0384673217    1.8600926926   -0.6545241376
H      0.4097584653    2.0257087108    1.1145540457
H      0.9692300675   -0.3789341465    1.1634097405
H     -0.8763457067   -1.7316087134    0.1888267624
H     -1.0562270703   -0.5638075123   -1.1435912991
