# Supplementary material for: Autonomous Reaction Network Exploration in Homogeneous and Heterogeneous Catalysis
Source: Top Catal. 2022 Jan 13;65(1-4):6–39. doi: 10.1007/s11244-021-01543-9 (PMC8816766; doi:10.1007/s11244-021-01543-9)
Supplement: Supplementary file 2 — Supplementary file2 (ZIP 3070 kb) [file 11244_2021_1543_MOESM2_ESM.zip › compounds_centroids_xyz/60d9583b4e86f13a5f56a6e6.xyz]

19
0 2
C     -0.9862622011    0.2007844824   -0.6443206441
C     -1.3097716109   -1.2578535564   -0.6707857921
C     -2.0005085650   -1.8858766043    0.2613428856
H     -1.4389992454    0.6940172765   -1.5088939581
H     -1.3741503993    0.6661615849    0.2625710241
H     -0.9353887994   -1.7969706264   -1.5318553261
H     -2.2185540526   -2.9383418839    0.1993120974
H     -2.3829363417   -1.3694845239    1.1262675676
C      0.5257563380    0.4388668292   -0.7062929268
C      1.2598718225   -0.1401808925    0.5426621115
C      0.7137237155    0.3356657513    1.8181601334
H      2.3048899773    0.1714046725    0.4313050296
H      1.2001801211   -1.2268025537    0.4722125389
H      0.9516557900   -0.0365058009   -1.6024482282
H      2.0584028260    3.0982282927   -1.0059449121
H      0.0793618437   -0.2902639353    2.4134521818
H      0.8398222047    1.3611810494    2.1069290560
O      2.0343314151    2.1434952940   -1.1476009974
O      0.6785751616    1.8324751445   -0.8160718410
