# Supplementary material for: Autonomous Reaction Network Exploration in Homogeneous and Heterogeneous Catalysis
Source: Top Catal. 2022 Jan 13;65(1-4):6–39. doi: 10.1007/s11244-021-01543-9 (PMC8816766; doi:10.1007/s11244-021-01543-9)
Supplement: Supplementary file 2 — Supplementary file2 (ZIP 3070 kb) [file 11244_2021_1543_MOESM2_ESM.zip › compounds_centroids_xyz/60c99577a638821f2121b74b.xyz]

20
0 1
C     -1.6414009374    1.0938715203   -1.3757875320
C     -1.1050378280    0.3801902889   -0.1494600587
C     -0.7159200301    1.2561841511    1.0562100405
H     -1.7381600276    0.3996388934   -2.2080427983
H     -2.6200388165    1.5217172522   -1.1679289315
H     -0.9712445676    1.8976044489   -1.6732825085
H     -1.7887721707   -0.4213727153    0.1386269775
H     -1.3568146940    1.1746926645    1.9312198797
H     -0.6147722386    2.3065984040    0.7901611124
C      0.5153471268   -1.6425387963   -0.3239356725
C      0.3491157888   -0.1308951734   -0.2242434112
C      0.6325698592    0.5276044097    1.1385669719
H      0.0767551160   -2.1369809085    0.5514464562
H      0.9067281411    0.3398437445   -1.0368401560
H      0.0293258852   -2.0172325092   -1.2296961168
H      3.4249490752   -1.5519850808    0.4213607328
H      1.5154636180    1.1613041665    1.1850694763
H      0.6799105654   -0.1983403688    1.9473201072
O      2.5742335381   -1.8957162224    0.7225164805
O      1.8477625967   -2.0641881693   -0.4932810497
