# Supplementary material for: Autonomous Reaction Network Exploration in Homogeneous and Heterogeneous Catalysis
Source: Top Catal. 2022 Jan 13;65(1-4):6–39. doi: 10.1007/s11244-021-01543-9 (PMC8816766; doi:10.1007/s11244-021-01543-9)
Supplement: Supplementary file 2 — Supplementary file2 (ZIP 3070 kb) [file 11244_2021_1543_MOESM2_ESM.zip › compounds_centroids_xyz/60d8c8984e86f13a5f56a3cd.xyz]

29
0 1
O     -1.4048793091    1.5137321584   -0.6726672922
O     -2.4779365216    1.8076564600    0.1139401776
C     -1.7171574817   -1.4933636066   -1.4169697789
C     -0.2620685707   -1.5605569039   -0.9619880241
C      0.5372160785   -2.4950026621   -1.8681608389
H     -2.3031079574   -0.8306703527   -0.7860312693
H     -1.7761916359   -1.1285122289   -2.4403641010
H     -2.1675647193   -2.4824040317   -1.3805462306
H     -0.2242591756   -1.9598278139    0.0562555084
H      1.5681869330   -2.5765614565   -1.5300352451
H      0.0973479134   -3.4888788592   -1.8659870247
C      0.3861746239   -0.1678861621   -0.9761711500
C     -0.2571652438    0.8382401523   -0.0466822703
C     -0.1961320703    2.2615863302   -0.4237645924
H      0.5385214496   -2.1249168713   -2.8912487934
H      1.4400483481   -0.2550342800   -0.6977174475
H      0.3415389996    0.2218292916   -1.9963551139
H      1.4487517446   -0.5015534711    1.7109689741
H      0.3008297540    2.5687378316   -1.3352144198
H     -0.3011469442    3.0189440704    0.3418076025
C      1.7082904256    1.5701722187    2.2290035709
C      0.8667257780    0.3011625296    2.1681956098
C     -0.4464681427    0.4818778835    1.4072154510
H      1.1394850289    2.3831017319    2.6739109426
H      2.5930911694    1.4017151637    2.8382890320
H      2.0310099903    1.8752328337    1.2362285710
H      0.6210492615   -0.0109045867    3.1845701467
H     -1.0321000781   -0.4374258226    1.4660104096
H     -1.0520896479    1.2695104539    1.8635075960
