# Supplementary material for: Autonomous Reaction Network Exploration in Homogeneous and Heterogeneous Catalysis
Source: Top Catal. 2022 Jan 13;65(1-4):6–39. doi: 10.1007/s11244-021-01543-9 (PMC8816766; doi:10.1007/s11244-021-01543-9)
Supplement: Supplementary file 2 — Supplementary file2 (ZIP 3070 kb) [file 11244_2021_1543_MOESM2_ESM.zip › compounds_centroids_xyz/60d990594e86f13a5f56a8e9.xyz]

23
0 2
C     -0.7542978685   -0.8383947405   -0.0366099731
C     -1.7845969696    0.1953242690    0.4326816523
C     -2.5432632710    0.7333256240   -0.7814338284
H     -0.1174443771   -1.1512523725    0.8581806599
H     -2.4790432014   -0.3462314256    1.0845372806
H     -1.2376816390   -1.7398200277   -0.4243435283
H     -1.8591868029    1.2602058135   -1.4414393767
H     -3.3169451150    1.4232804847   -0.4535585696
H     -3.0079956545   -0.0762838426   -1.3389184986
O      1.0234696783    0.5532969033   -0.7302679974
O      0.0928753661   -0.4787636875   -1.0855915691
O      2.0207124525   -0.1790619035    1.2469483340
O      1.3533452742   -1.3154904287    1.4904484339
C     -1.1559867866    1.3358654764    1.2291097513
C      2.1976737240    0.0723273633   -0.1485276474
C      2.8261599859   -1.1059083999   -0.8790917048
H     -0.5930991673    0.9478562848    2.0749592820
H     -1.9329332071    1.9956333980    1.6079265405
H     -0.4846922195    1.9150525658    0.6005567644
H      2.8415717333    0.9604485022   -0.1569729577
H      3.8444270786   -1.2478532622   -0.5307002427
H      2.2476256591   -2.0040022953   -0.6712879367
H      2.8193053275   -0.9095542988   -1.9466048682
