# Supplementary material for: Autonomous Reaction Network Exploration in Homogeneous and Heterogeneous Catalysis
Source: Top Catal. 2022 Jan 13;65(1-4):6–39. doi: 10.1007/s11244-021-01543-9 (PMC8816766; doi:10.1007/s11244-021-01543-9)
Supplement: Supplementary file 2 — Supplementary file2 (ZIP 3070 kb) [file 11244_2021_1543_MOESM2_ESM.zip › compounds_centroids_xyz/60d8d70f4e86f13a5f56a4a1.xyz]

10
0 1
C      0.2342166690   -0.3544386086    1.3172786752
H      0.5612104936   -0.2544318153    2.3220118667
C      0.1893476561    1.1579730502   -0.9029276289
C      0.0719455326    0.1123177543    0.1164345964
C     -0.4059353029   -1.2945140498    0.3336587483
H      0.5534935665    2.0866097558   -0.4665472111
H      0.8802013137    0.8368041128   -1.6835918451
H     -0.7797670835    1.3355020467   -1.3699098897
H     -1.4702199832   -1.4986383655    0.3984725506
H      0.1655071381   -2.1271838806   -0.0648798623
