# Supplementary material for: Autonomous Reaction Network Exploration in Homogeneous and Heterogeneous Catalysis
Source: Top Catal. 2022 Jan 13;65(1-4):6–39. doi: 10.1007/s11244-021-01543-9 (PMC8816766; doi:10.1007/s11244-021-01543-9)
Supplement: Supplementary file 2 — Supplementary file2 (ZIP 3070 kb) [file 11244_2021_1543_MOESM2_ESM.zip › compounds_centroids_xyz/60d99ba44e86f13a5f56a9b2.xyz]

31
0 1
C     -1.7579112817    1.2168695045   -1.7618269441
C     -0.8959648863    2.0516992543   -0.8080242898
C     -1.1621514633    1.8769678962    0.6863317550
H     -2.4221525273    1.8605919319   -2.3452615386
H     -0.9211952498    3.0985499284   -1.1229385303
H     -1.0194547924    0.7393689626   -2.4403959335
H     -4.3726539943    0.2151348824   -1.1040160206
H     -1.5745025766    2.7850087251    1.1213536054
H     -1.8764364649    1.0717871549    0.8468993569
O     -3.6717517848    0.6109659486   -0.5675800696
O     -2.4688622126    0.1595059219   -1.1904752237
O      0.5485721685    1.6987012228   -0.9747020860
O      0.8367107072    1.1338019837   -2.2042716820
C      0.5386056100   -2.9653491669    0.7606180497
C      1.2291510574   -1.6065127814    0.8635821496
C      2.7152888721   -1.7534117027    0.5460055050
H      1.0036591816   -3.6825437246    1.4330992151
H     -0.5143312455   -2.8845482227    1.0207172344
H      0.6124806161   -3.3471919577   -0.2547965901
H      1.1253750924   -1.2437391860    1.8935387951
H      3.1661063008   -2.5047082160    1.1906458414
H      2.8490919875   -2.0614604610   -0.4881235143
C      0.1971803805    1.5152599057    1.2955906172
C      0.9265329740    0.8310402973    0.1495397301
C      0.5396255671   -0.6221221511   -0.0863389310
H      0.0985138325    0.8608077995    2.1581950247
H      0.7342990286    2.4156477817    1.5971858468
H      3.2496957137   -0.8188455585    0.6966016810
H      2.0137275835    0.9309140468    0.2056857543
H     -0.5423042902   -0.7286677099    0.0027073682
H      0.8150560961   -0.8535223100   -1.1195461763
