# Supplementary material for: Autonomous Reaction Network Exploration in Homogeneous and Heterogeneous Catalysis
Source: Top Catal. 2022 Jan 13;65(1-4):6–39. doi: 10.1007/s11244-021-01543-9 (PMC8816766; doi:10.1007/s11244-021-01543-9)
Supplement: Supplementary file 2 — Supplementary file2 (ZIP 3070 kb) [file 11244_2021_1543_MOESM2_ESM.zip › compounds_centroids_xyz/60d76b7e4e86f1c8c019e310.xyz]

27
1 1
C     -1.2924772229   -1.6854653165    1.1049342754
C     -0.5115023151   -0.4252219845    0.7919761850
C     -0.7502808749   -0.8126363665   -1.6337615970
H     -0.6957091280   -2.5839599118    0.9663641176
H     -1.5874677370   -1.6524785858    2.1504052336
H     -2.1988017061   -1.7607771769    0.5095875385
H      0.3449858084   -0.3233832281    1.4652581534
H     -0.9892410690   -1.8773197148   -1.6296720463
H     -1.6579425795   -0.2203927210   -1.5442509459
C     -1.0334061927    2.8308321148   -0.5983972822
C     -0.6092582794    2.0465805466    0.3735018859
C     -1.3607181006    0.8441030480    0.8691502053
H     -1.9696525717    2.6599816950   -1.1051464269
H     -0.4775721676    3.6961609590   -0.9124713557
H     -0.2553560378   -0.5499119418   -2.5686145567
H      0.3237962684    2.2482723639    0.8814768593
H     -1.6183103588    0.9929559094    1.9205054956
H     -2.2965853701    0.7276302748    0.3207159627
C      1.3782528463   -1.2290933480   -0.5906672794
C      2.3955327717   -0.6166662701    0.3327992045
C      2.8948798179    0.5912212184    0.1357323343
H      1.7289299627   -1.1727899440   -1.6243083728
H      2.7109733200   -1.2217323990    1.1698450652
H      1.1754593870   -2.2723825194   -0.3356253013
H      3.6221623501    1.0139670479    0.8057983795
H      2.5963990248    1.2060485788   -0.6980040910
O      0.1329101540   -0.4535423283   -0.5571316407
