# Supplementary material for: Autonomous Reaction Network Exploration in Homogeneous and Heterogeneous Catalysis
Source: Top Catal. 2022 Jan 13;65(1-4):6–39. doi: 10.1007/s11244-021-01543-9 (PMC8816766; doi:10.1007/s11244-021-01543-9)
Supplement: Supplementary file 2 — Supplementary file2 (ZIP 3070 kb) [file 11244_2021_1543_MOESM2_ESM.zip › compounds_centroids_xyz/60e03e514e86f1e63e3dc7a4.xyz]

20
0 2
O     -1.2045024303    3.5223014499   -0.2313529253
O     -1.6685685666    2.3905267869    0.2513770544
C      0.2212979014   -2.5447601115   -1.0003463320
C     -0.7028389258   -1.6468039386   -0.1813865853
C     -0.7689390578    1.6978139485    1.0762080356
H      0.6419779343   -3.3206833894   -0.3657037453
H     -0.3469548980   -3.0123372256   -1.7989938215
H      1.0327492310   -1.9748956187   -1.4466415453
H     -1.5746787978   -2.2162914728    0.1495505558
H     -1.3542592456    0.9006986484    1.5431466864
H     -0.3501647006    2.3640919458    1.8429319646
C      0.8909163346   -0.2099994307    0.8595800492
C      0.3834835798    1.0940982849    0.2846009081
C      0.8629459241    1.6767837250   -0.7958677359
H      1.7071185594   -0.5864040362    0.2313061709
H     -1.0451661821   -0.8018474424   -0.7942244728
H      1.2766560875   -0.0363917423    1.8698441379
H      0.4490617417    2.6161161946   -1.1433466812
H      1.6713682596    1.2611861370   -1.3719925904
O     -0.1215027490   -1.1732027130    1.0213108721
