# Supplementary material for: Autonomous Reaction Network Exploration in Homogeneous and Heterogeneous Catalysis
Source: Top Catal. 2022 Jan 13;65(1-4):6–39. doi: 10.1007/s11244-021-01543-9 (PMC8816766; doi:10.1007/s11244-021-01543-9)
Supplement: Supplementary file 2 — Supplementary file2 (ZIP 3070 kb) [file 11244_2021_1543_MOESM2_ESM.zip › compounds_centroids_xyz/60c99710a638821f2121bc3c.xyz]

16
0 1
C     -1.5749954770    0.4001073358    0.4046369803
H     -1.9561965456    0.5398259778    1.4131797491
H     -1.2775159405    1.3676895814    0.0082898823
H     -2.3745519683    0.0035163979   -0.2173829807
H      0.3236521613    0.0602612693    2.3660041091
C      0.1570849040   -0.7474628523   -1.0123991961
C     -0.3772472471   -0.5460743720    0.4156350158
C      0.7118961748   -0.0319608011    1.3541347914
H      1.0647867008   -1.3635428251   -0.9934285672
H     -0.7031415449   -1.5344513530    0.7613535206
H     -0.6005725190   -1.2459402043   -1.6255522262
H      1.9564664135    1.4021847643   -2.1820166245
H      1.5585462687   -0.7149967522    1.3693548054
H      1.0634858026    0.9418932821    1.0255498737
O      1.6312404183    1.0363395765   -1.3491179281
O      0.3970623984    0.4326109749   -1.7382412050
