# Supplementary material for: Autonomous Reaction Network Exploration in Homogeneous and Heterogeneous Catalysis
Source: Top Catal. 2022 Jan 13;65(1-4):6–39. doi: 10.1007/s11244-021-01543-9 (PMC8816766; doi:10.1007/s11244-021-01543-9)
Supplement: Supplementary file 2 — Supplementary file2 (ZIP 3070 kb) [file 11244_2021_1543_MOESM2_ESM.zip › compounds_centroids_xyz/60da05da4e86f13a5f56ab58.xyz]

20
0 1
O     -1.5827367640   -0.6369097763   -2.2487989492
O     -1.5181275558    1.3956797521   -1.0677528501
C      2.0702139557   -0.6288669288    0.9389639256
C      0.6348765573   -0.1705796800    0.6891423425
C      0.3782722520    1.1666442280    1.3770171860
H      2.2641417100   -0.6980440903    2.0065551011
H      2.2498504287   -1.6049505192    0.4940581870
H      2.7739013175    0.0798386565    0.5081947750
H     -0.0490276515   -0.9173566452    1.1084769758
H      0.4909733569    1.0664147679    2.4540442013
H      1.0865537628    1.9123000995    1.0234864916
C     -2.0326401031   -1.0163675415   -0.9618361617
C     -1.0847980528    0.0898878915   -1.1710317758
C      0.3793368637   -0.0742638401   -0.8208019912
H     -1.6769743757   -1.9796690792   -0.6198246096
H     -3.0753709159   -0.8029296676   -0.7581192963
H     -0.6244277118    1.5223404689    1.1611678993
H     -2.3382197796    1.4993195697   -1.5657159602
H      0.7322973235   -0.9808123696   -1.3152603144
H      0.9219053822    0.7783247035   -1.2319651767
