# Supplementary material for: Autonomous Reaction Network Exploration in Homogeneous and Heterogeneous Catalysis
Source: Top Catal. 2022 Jan 13;65(1-4):6–39. doi: 10.1007/s11244-021-01543-9 (PMC8816766; doi:10.1007/s11244-021-01543-9)
Supplement: Supplementary file 2 — Supplementary file2 (ZIP 3070 kb) [file 11244_2021_1543_MOESM2_ESM.zip › compounds_centroids_xyz/60dd504a4e86f1e23f6174de.xyz]

24
0 2
C     -1.8776030519   -2.2493214019    0.9472853301
H     -2.4329976210   -1.6388845496    1.6559689132
H     -2.3811061019   -2.2003636300   -0.0149134756
H     -1.9050816680   -3.2811727407    1.2910413823
O     -0.8202023110    1.1351760350   -1.5435490591
O      0.3835486443    1.9086349832   -1.5239983067
C      2.2733703261   -0.2046737021    0.1980759613
C      1.0034743413    0.2800959910    0.7812199659
C      0.1307826082    3.1590108192   -0.9452650811
H      3.0870608730   -0.1170388224    0.9189333935
H      2.1940774251   -1.2417794998   -0.1233935963
H      2.5584807320    0.3927903851   -0.6773689612
H      1.0433685720    1.1332377737    1.4360559102
H     -0.6168744168    3.7174521715   -1.5160164924
H      1.0893743665    3.6740543720   -0.9852343093
C     -0.5780963174   -0.1753469440   -1.1069001224
C     -0.3158665538   -0.2888342807    0.4157452860
C     -0.4351329422   -1.7706253249    0.8474539053
H      0.2543264544   -0.6144542451   -1.6676299183
H     -1.5062769339   -0.6852416077   -1.3756498707
H     -0.1984770558    3.0631716526    0.0938957356
H     -1.1019105954    0.2775413425    0.9266649078
H      0.0391621232   -1.8757525455    1.8254263659
H      0.1125991029   -2.3976762314    0.1421521360
