# Supplementary material for: Autonomous Reaction Network Exploration in Homogeneous and Heterogeneous Catalysis
Source: Top Catal. 2022 Jan 13;65(1-4):6–39. doi: 10.1007/s11244-021-01543-9 (PMC8816766; doi:10.1007/s11244-021-01543-9)
Supplement: Supplementary file 2 — Supplementary file2 (ZIP 3070 kb) [file 11244_2021_1543_MOESM2_ESM.zip › compounds_centroids_xyz/60d997df4e86f13a5f56a949.xyz]

29
0 1
C     -2.2117899676   -1.0744502925   -2.4463792143
C     -1.8166498226   -0.1724345651   -1.2896506182
C     -1.9252122023   -0.6396639437    0.1311924725
H     -3.3008643163   -1.0500163266   -2.5866880382
H     -2.0677150601    0.8600901344   -1.4913939430
H     -1.7290178554   -0.7300722065   -3.3681065542
H     -2.7945181238   -3.9594363259   -1.9854023249
H     -2.2451262574    0.0770715437    0.8715556913
H     -2.2796856648   -1.6415270201    0.3118281202
O     -2.6046498322   -3.1611196134   -1.4739781534
O     -1.7699366426   -2.4057189237   -2.3460804691
O      3.1766463990    0.2206007538    2.4995826640
O      3.7539680187    0.8741412354    3.5463501143
C     -0.5746613156   -0.4730956170   -0.5041539164
C      0.4229443002    0.5744696823   -0.0369524644
C     -0.1499380752    1.9867335001    0.0391890939
H     -0.0900165694   -1.4031563024   -0.7816041658
H      1.2563168674    0.5873280957   -0.7506466735
H     -0.4750237163    2.3193773326   -0.9428617254
H     -0.9944677425    2.0311128423    0.7213458234
C      3.4746468462    0.7383573080    1.1852760356
C      2.1486075869    0.9461181514    1.7793344889
C      0.9693634160    0.1247779833    1.3323315308
H      3.6155646790   -0.0445836677    0.4517816342
H      4.1941777149    1.5460768107    1.1806904077
H      0.6090416953    2.6816730603    0.3878143404
H      1.9532419125    1.9171463939    2.2223459179
H      1.2798149087   -0.9202537780    1.2662528852
H      0.1749388194    0.1904537544    2.0770270404
