# Supplementary material for: Autonomous Reaction Network Exploration in Homogeneous and Heterogeneous Catalysis
Source: Top Catal. 2022 Jan 13;65(1-4):6–39. doi: 10.1007/s11244-021-01543-9 (PMC8816766; doi:10.1007/s11244-021-01543-9)
Supplement: Supplementary file 2 — Supplementary file2 (ZIP 3070 kb) [file 11244_2021_1543_MOESM2_ESM.zip › compounds_centroids_xyz/60d7752c4e86f1c8c019e398.xyz]

20
0 1
C     -0.9840772518    1.0555722735    1.3374254030
C     -0.8246861979    0.4779851299   -0.0497275186
C     -1.1223916802    1.1870390638   -1.1255311840
H     -0.1620290582    0.7312330764    1.9870323595
H     -1.0130497531    2.1478821454    1.3016588239
H     -3.0728400177   -0.6789612161    2.8338008337
H     -1.0209380346    0.7780601707   -2.1159949410
H     -1.4793299319    2.2012317165   -1.0593030329
O     -2.2357449644   -0.6267038342    2.3562505572
O     -2.2197334544    0.7442101159    1.9434930644
C      2.1333349755   -0.7315051098   -0.5060452903
C      1.1223174079   -1.0064875717    0.3049540680
C     -0.3174790278   -0.9395905013   -0.1207738914
H      1.3431797792   -1.2571088631    1.3290349657
H      3.1719638763   -0.7708383286   -0.2101713319
H      2.9289997499    0.2336099627   -3.2798021742
H     -0.9194062451   -1.5653663476    0.5394617259
H     -0.4055007654   -1.2986462486   -1.1470778095
O      3.1548143076   -0.3092909142   -2.5126249255
O      1.9225962864   -0.3723247195   -1.8060597019
