# Supplementary material for: Autonomous Reaction Network Exploration in Homogeneous and Heterogeneous Catalysis
Source: Top Catal. 2022 Jan 13;65(1-4):6–39. doi: 10.1007/s11244-021-01543-9 (PMC8816766; doi:10.1007/s11244-021-01543-9)
Supplement: Supplementary file 2 — Supplementary file2 (ZIP 3070 kb) [file 11244_2021_1543_MOESM2_ESM.zip › compounds_centroids_xyz/60dea2784e86f122be0029bc.xyz]

29
0 1
C     -2.9845297813   -1.0407050084    1.5628445403
C     -1.8757989020   -1.2849648784    0.5951307344
C     -0.9666415592   -0.3881655547    0.2523491575
H     -3.9475033442   -1.1946911886    1.0765758603
H     -2.9202306093   -1.7435172653    2.3932239802
H     -2.9465529788   -0.0274159691    1.9550869145
H     -1.8496719759   -2.2741120158    0.1556034857
H     -0.9794507112    0.6030758332    0.6871743447
H      1.3575462865    2.1676297244    2.5644997615
O      1.4078437201   -0.7707819039   -0.0446676199
O      1.7401476426    0.4029283618    0.6866497958
C      1.3285477607    0.1169373125   -2.8041286485
C      0.2064231243    0.4284603353   -1.8184464613
C     -1.1372758514    0.5107122458   -2.5361887849
H      1.4226162523    0.9165039695   -3.5351727072
H      2.2724291166    0.0146783872   -2.2757316361
H      1.1235669266   -0.8134080714   -3.3305016142
H      0.4209129421    1.3869130196   -1.3340565208
H     -1.0961648485    1.2644089680   -3.3189705675
H     -1.3797178676   -0.4469056691   -2.9927757752
C      1.7848202111    0.1175882528    2.0695042467
C      2.1211916552    1.4230557502    2.7729042820
C      0.1577228252   -0.6430034764   -0.7114601808
H      0.8139153733   -0.2719427951    2.4067262875
H      2.5525676301   -0.6418739947    2.2670435259
H     -1.9356654569    0.7714285463   -1.8455429028
H      3.0764363657    1.7987386815    2.4175200830
H      0.0561142193   -1.6385765325   -1.1599227546
H      2.1764018344    1.2570049355    3.8447291740
