# Supplementary material for: Autonomous Reaction Network Exploration in Homogeneous and Heterogeneous Catalysis
Source: Top Catal. 2022 Jan 13;65(1-4):6–39. doi: 10.1007/s11244-021-01543-9 (PMC8816766; doi:10.1007/s11244-021-01543-9)
Supplement: Supplementary file 2 — Supplementary file2 (ZIP 3070 kb) [file 11244_2021_1543_MOESM2_ESM.zip › compounds_centroids_xyz/60d8d3b34e86f13a5f56a474.xyz]

25
0 1
C     -2.6353026519   -1.3487475491   -0.3178823125
C     -2.4616544823    0.1332146500   -0.3939152062
C     -1.4003178396    0.8826533257   -0.1317481447
H     -1.7101261437   -1.8765298623   -0.1173953864
H     -3.3500543016   -1.5926223598    0.4691493551
H     -3.0475021803   -1.7149407413   -1.2585429274
H     -3.3649029244    0.6446929555   -0.7091050655
H     -0.4579942987   -1.3188125898    1.4816262522
H     -1.5194268351    1.9509638484   -0.2651933453
C      0.6828001397   -0.3190850565   -0.7961660863
C      2.0958874222   -0.6876296646   -0.4809608939
C      3.1441681770   -0.2652110810   -1.1629264196
H      0.1187961995   -1.2345111583   -0.9846856219
H      0.6581650639    0.2803490607   -1.7089480417
H      2.2322523131   -1.3556612371    0.3593652518
H      4.1488626725   -0.5605229263   -0.9111193687
H      3.0402058434    0.3945077875   -2.0091538506
C      0.7911976917    1.7632169121    0.5864931969
C     -0.0144272872    0.4840185185    0.3294486433
C     -0.0831625546   -0.3124276251    1.6389008511
H      1.8088869059    1.5198295867    0.8838626209
H      0.8389658951    2.3728008608   -0.3134461340
H      0.3301145903    2.3495980171    1.3788622973
H     -0.7474685056    0.1906772014    2.3386563795
H      0.9020370909   -0.3798208730    2.0948239567
