# Supplementary material for: Autonomous Reaction Network Exploration in Homogeneous and Heterogeneous Catalysis
Source: Top Catal. 2022 Jan 13;65(1-4):6–39. doi: 10.1007/s11244-021-01543-9 (PMC8816766; doi:10.1007/s11244-021-01543-9)
Supplement: Supplementary file 2 — Supplementary file2 (ZIP 3070 kb) [file 11244_2021_1543_MOESM2_ESM.zip › compounds_centroids_xyz/60de3ccb4e86f122be002873.xyz]

25
0 1
C     -1.8499102087    0.3326091007   -2.5196183975
C     -2.0839389107   -0.6203148263   -1.3943579875
C     -1.3804907775   -0.7076533669   -0.2757552482
H     -1.4843748903   -0.2096710229   -3.3920414062
H     -2.7844230912    0.8172723526   -2.8007253726
H     -1.1176280345    1.0902926212   -2.2605222915
H     -2.9147076177   -1.2991923753   -1.5442537562
H     -0.8071640931    0.1509017834    2.1346500130
H     -1.6549300037   -1.4591239634    0.4520787648
C      1.0624287199    1.1890584760    2.0045299957
C      0.1385147249    0.0467302209    1.5888620198
C      0.7701804423   -1.2923673783    1.9635088882
H      1.3064387200    1.1145150573    3.0619765558
H      1.9880915006    1.1510359231    1.4339221098
H      0.5889236193    2.1530297263    1.8299799527
H      1.7747059980   -1.3667804208    1.5535228170
H      0.8368500731   -1.3825485546    3.0459830278
C      1.7483216391    0.6208756468   -1.4187108121
C      0.9812072149   -0.2368820300   -0.7724977611
C     -0.1935920053    0.1492123131    0.0820858729
H      1.5774797896    1.6848227968   -1.3737556008
H      2.5824594185    0.3013891089   -2.0209164918
H      0.1816378267   -2.1265818110    1.5894261743
H      1.1727350538   -1.2987173455   -0.8455754503
H     -0.4388151082    1.1980879679   -0.1217956159
