# Supplementary material for: Autonomous Reaction Network Exploration in Homogeneous and Heterogeneous Catalysis
Source: Top Catal. 2022 Jan 13;65(1-4):6–39. doi: 10.1007/s11244-021-01543-9 (PMC8816766; doi:10.1007/s11244-021-01543-9)
Supplement: Supplementary file 2 — Supplementary file2 (ZIP 3070 kb) [file 11244_2021_1543_MOESM2_ESM.zip › compounds_centroids_xyz/60c99c7fa638821f2121c201.xyz]

29
0 1
C      0.0842708510    1.3747253018   -0.6458436693
C     -0.8472966762    0.1522014449   -0.5614252788
C     -1.6148581381    0.0611667459   -1.8848374776
H     -0.5605101504    2.2533700808   -0.7536659402
H     -0.6629516525    0.2376328894    1.7182972699
H      0.6539828586    1.2893647992   -1.5742797322
H     -1.6090218407    0.3194702581    0.2162311226
H     -2.1507776571    0.9867378519   -2.0854296980
H     -0.9299100359   -0.1259528047   -2.7085837722
C     -1.0043574296   -3.4186715384   -0.9696269150
C     -1.0915809089   -2.3245182572   -0.2375060479
C     -0.1279506865   -1.1808767360   -0.2986493971
H     -0.2136011148   -3.5561570726   -1.6889069118
H     -1.7077784856   -4.2284358953   -0.8761224795
H     -2.3329840552   -0.7541807556   -1.8489043145
H     -1.8938922883   -2.2195314132    0.4834503601
H      0.4133577602   -1.1653494803    0.6524420069
H      0.6013252596   -1.3578602280   -1.0906260567
C      0.5016926926    1.8384724944    1.8614369933
C      1.1086811005    1.6932144651    0.4636167632
C      2.3336797957    0.7714543697    0.4871280698
H      1.2803913732    2.1112465643    2.5770814161
H      1.4667420349    2.7028186224    0.2196142858
H     -0.2890115038    2.5971838293    1.8658468058
H      2.1665084529   -0.0815580053    1.1390336599
H      3.1926574420    1.3137340209    0.8759732161
H      2.5746588046    0.4239466206   -0.5130360317
O      0.7915160009   -0.3794271705    2.7478458294
O     -0.1329818031    0.6657789986    2.4294459236
