# Supplementary material for: Autonomous Reaction Network Exploration in Homogeneous and Heterogeneous Catalysis
Source: Top Catal. 2022 Jan 13;65(1-4):6–39. doi: 10.1007/s11244-021-01543-9 (PMC8816766; doi:10.1007/s11244-021-01543-9)
Supplement: Supplementary file 2 — Supplementary file2 (ZIP 3070 kb) [file 11244_2021_1543_MOESM2_ESM.zip › compounds_centroids_xyz/60c8a017a638820ca3723efe.xyz]

5
0 1
C     -0.0002324123   -0.0000054597   -0.0000462161
H      0.2210818643    0.5602265442    0.8992013094
H      0.4820697639    0.4714624285   -0.8462581010
H     -1.0702239750   -0.0193012696   -0.1591718349
H      0.3673047590   -1.0123822434    0.1062748426
