# Supplementary material for: Autonomous Reaction Network Exploration in Homogeneous and Heterogeneous Catalysis
Source: Top Catal. 2022 Jan 13;65(1-4):6–39. doi: 10.1007/s11244-021-01543-9 (PMC8816766; doi:10.1007/s11244-021-01543-9)
Supplement: Supplementary file 2 — Supplementary file2 (ZIP 3070 kb) [file 11244_2021_1543_MOESM2_ESM.zip › compounds_centroids_xyz/60c8a586a638820ca3724955.xyz]

22
0 1
C     -0.8545533018    1.2968428268   -2.0392570575
C     -0.6212590567    0.8016855453   -0.6324978581
C     -1.2708789045   -0.4625349569   -0.1418878621
H      0.0216156308    1.8237305623   -2.4153740121
H     -1.0790355499    0.4790110057   -2.7179487830
H     -1.6962623880    1.9877925887   -2.0525663301
H     -0.5675622957    1.6099520131    0.0871046605
H     -1.6614726763   -0.4803655508    0.8646525650
H     -1.8524085392   -1.0389285283   -0.8460814407
C      0.2187132784   -0.4103962543   -0.3306859627
C      0.8353863646   -1.1975323238   -1.4670815943
H      1.1443606040   -2.1807481845   -1.1144165021
H      0.1319733956   -1.3379758699   -2.2821459836
C      0.0432599401    0.0665158636    3.1025302234
C      0.6687179887    0.4742698034    2.0139263832
C      1.1114714889   -0.4326521731    0.9105681775
H     -0.1860596629   -0.9742054301    3.2669782004
H     -0.2621974036    0.7483431822    3.8783746788
H      1.7141826806   -0.6841455865   -1.8557781355
H      0.8949394068    1.5244858158    1.8825096466
H      2.1244031107   -0.1516232851    0.6077581100
H      1.1426658894   -1.4615210635    1.2813188764
