# Supplementary material for: Autonomous Reaction Network Exploration in Homogeneous and Heterogeneous Catalysis
Source: Top Catal. 2022 Jan 13;65(1-4):6–39. doi: 10.1007/s11244-021-01543-9 (PMC8816766; doi:10.1007/s11244-021-01543-9)
Supplement: Supplementary file 2 — Supplementary file2 (ZIP 3070 kb) [file 11244_2021_1543_MOESM2_ESM.zip › compounds_centroids_xyz/60ded0eb4e86f122be002a44.xyz]

22
0 1
C     -1.3925596442    1.8215250778    1.2367872857
C     -1.2259851148    0.3693552085    0.8667742683
C     -0.8603530566   -0.6391649988    1.9132294724
H     -0.6752108730    2.1062039733    2.0032631113
H     -1.2383067357    2.4600927968    0.3675298253
H     -2.3955979173    2.0059195481    1.6191637214
H     -1.9216715377    0.0329641505    0.1075234858
H     -1.3051998755   -1.6210131712    1.8512884772
H     -0.6995776073   -0.2971667851    2.9247856143
C      1.6533762944    0.6281733666   -1.6156941838
C      1.3440129505   -0.8289099968   -1.3836188854
H      1.8225783084    0.8144087037   -2.6753210703
H      0.8282556680    1.2515020687   -1.2823113055
H      2.5504929122    0.9208955091   -1.0716629805
H      2.1339694061   -1.4948909055   -1.7127946551
C      0.1409142992   -0.2540253325    0.8595871601
C      0.5633256698   -1.2573072357   -0.1700004274
C     -0.0644490677   -1.3180794780   -1.5346926938
H      0.9512882409    0.3844275516    1.1971013925
H      0.8472965561   -2.2131440458    0.2604508119
H     -0.2403147883   -2.2867320492   -1.9781708863
H     -0.8162840877   -0.5850339562   -1.7832175381
