# Supplementary material for: Autonomous Reaction Network Exploration in Homogeneous and Heterogeneous Catalysis
Source: Top Catal. 2022 Jan 13;65(1-4):6–39. doi: 10.1007/s11244-021-01543-9 (PMC8816766; doi:10.1007/s11244-021-01543-9)
Supplement: Supplementary file 2 — Supplementary file2 (ZIP 3070 kb) [file 11244_2021_1543_MOESM2_ESM.zip › compounds_centroids_xyz/60e032fe4e86f1e63e3dc765.xyz]

10
0 1
O     -0.0273646297   -1.7029494951   -0.7993880502
O      0.9060407064   -2.3521319371    0.0541115493
C      0.6160433745    0.5574766411   -0.1826221695
C     -0.4212989847   -0.4859716233   -0.2371317829
H     -1.2503198925   -0.1423387934   -0.8668946757
H     -0.7995000424   -0.6242746739    0.7887876576
H      1.6174319839   -2.6150694712   -0.5456650564
H     -0.4757619859    3.2858711358    0.9218396358
O     -0.7818625241    2.4025738259    0.7049408393
O      0.6165919945    1.6768143910    0.1620220527
