# Supplementary material for: Autonomous Reaction Network Exploration in Homogeneous and Heterogeneous Catalysis
Source: Top Catal. 2022 Jan 13;65(1-4):6–39. doi: 10.1007/s11244-021-01543-9 (PMC8816766; doi:10.1007/s11244-021-01543-9)
Supplement: Supplementary file 2 — Supplementary file2 (ZIP 3070 kb) [file 11244_2021_1543_MOESM2_ESM.zip › compounds_centroids_xyz/60d99ab84e86f13a5f56a99a.xyz]

23
0 1
C     -1.5295766899    0.2195887089   -2.5433391240
C     -1.1372578731    0.9981475003   -1.5465673817
C     -0.6994644243    0.4949308478   -0.2067316085
H     -1.8355727991    0.5854300152   -3.5130898911
H     -1.0891699768    2.0617410720   -1.7183040968
H     -2.0829279295   -2.6674338093   -3.3929017579
H     -1.1893041754    1.0849284609    0.5701957082
H     -1.0018888409   -0.5466186653   -0.1066838056
O     -2.2482767047   -1.7240320984   -3.5217765638
O     -1.5715502909   -1.1420072713   -2.4133709580
C      0.8591682486    0.9583623552    2.4597615833
C      1.3837914847    0.1327620990    1.2870142697
C      1.1139965858   -1.3526108575    1.5174590580
H      1.3787429001    0.6828146098    3.3750241885
H      1.0167242823    2.0201984702    2.2834466508
H     -0.2031187726    0.7850219738    2.6120998295
H      2.4709852851    0.2729037910    1.2383038585
H      1.6501223627   -1.7002466262    2.3979515628
H      0.0540157175   -1.5339848346    1.6753207346
C      0.8219846779    0.6144144219   -0.0578995454
H      1.4420221023   -1.9389912246    0.6621069041
H      1.1054223049    1.6603740447   -0.2018930711
H      1.2911325254    0.0343070164   -0.8561265442
