# Supplementary material for: Autonomous Reaction Network Exploration in Homogeneous and Heterogeneous Catalysis
Source: Top Catal. 2022 Jan 13;65(1-4):6–39. doi: 10.1007/s11244-021-01543-9 (PMC8816766; doi:10.1007/s11244-021-01543-9)
Supplement: Supplementary file 2 — Supplementary file2 (ZIP 3070 kb) [file 11244_2021_1543_MOESM2_ESM.zip › compounds_centroids_xyz/60d90ee84e86f13a5f56a626.xyz]

24
0 1
C     -1.3377595794    0.3217229594    2.3118617353
C     -1.7096057997    0.3559392498    0.8284921357
C     -2.7222345325    1.4714975973    0.5594960570
H     -0.6315110697   -0.4818035231    2.5091568241
H     -0.8794386266    1.2629076666    2.6085070056
H     -2.2233171529    0.1623133073    2.9232320124
H     -2.1625711510   -0.6031913365    0.5547445905
H     -3.6196228860    1.3224137464    1.1561275531
H     -2.2954862021    2.4394676863    0.8141249275
C      1.1581455334   -0.0189361227   -1.7965877951
C     -0.0665702438   -0.2340150120   -0.9659243539
C     -0.4809217892    0.5716290446   -0.0035428875
H      1.6384469069    0.9193514872   -1.5135400026
H      0.8659154084    0.0517687780   -2.8488882559
H     -3.0022509619    1.4847770037   -0.4915325336
H     -0.6237151430   -1.1353591188   -1.1918124501
H      0.0766597682    1.4709889691    0.2265701505
C      2.7046542356   -1.2478560604   -0.2194679245
C      2.1544863215   -1.1722481679   -1.6377332531
H      3.2398404213   -0.3341777095    0.0291678603
H      1.8924234244   -1.3720463168    0.4930354893
H      3.3886077105   -2.0873550094   -0.1168723866
H      1.6578915384   -2.1130240867   -1.8864321730
H      2.9779338691   -1.0347650320   -2.3421823254
