# Supplementary material for: Autonomous Reaction Network Exploration in Homogeneous and Heterogeneous Catalysis
Source: Top Catal. 2022 Jan 13;65(1-4):6–39. doi: 10.1007/s11244-021-01543-9 (PMC8816766; doi:10.1007/s11244-021-01543-9)
Supplement: Supplementary file 2 — Supplementary file2 (ZIP 3070 kb) [file 11244_2021_1543_MOESM2_ESM.zip › compounds_centroids_xyz/60c8a681a638820ca3724b06.xyz]

27
0 1
C     -2.0526673122    2.3172971716   -1.6919023551
C     -1.0462720487    1.2139410532   -1.9619530305
C     -1.1190778399   -0.0258881913   -1.0531250540
H     -2.0400229413    2.5941078067   -0.6394808577
H     -1.8176104566    3.2003621238   -2.2832485482
H     -3.0577180461    1.9876589784   -1.9486582876
H     -1.0749014005    0.9417671917   -3.0191241900
H     -1.4749332782   -0.9398352048   -1.5249758484
H     -1.7018843337    0.1565174869   -0.1524376670
C      1.8204329574   -1.2651721746    2.5610296094
C      1.1357559884   -1.3618268501    1.1981539291
C     -0.1685755550   -2.1438156574    1.3259792822
H      2.0152452077   -2.2568183478    2.9635458613
H      2.7681380818   -0.7368507381    2.4819820808
H      1.1867380572   -0.7292550859    3.2648049348
H      1.8010202523   -1.9036520667    0.5156446729
H      0.0189892961   -3.1206821604    1.7673865151
H     -0.8688798112   -1.6095097596    1.9647512948
C      0.3933656873    1.4593049262   -1.4769466295
C      0.3988928736    0.0719946288   -0.8060629016
C      0.9058828349    0.0432749325    0.6304484222
H      0.4522056006    2.2688228627   -0.7510257895
H      1.1425567202    1.6228189943   -2.2492034267
H     -0.6305741866   -2.2911509751    0.3545135775
H      0.9519119800   -0.6571989032   -1.4023689477
H      1.8573167656    0.5828881530    0.6587653086
H      0.2046649070    0.5808998054    1.2735080449
