# Supplementary material for: Autonomous Reaction Network Exploration in Homogeneous and Heterogeneous Catalysis
Source: Top Catal. 2022 Jan 13;65(1-4):6–39. doi: 10.1007/s11244-021-01543-9 (PMC8816766; doi:10.1007/s11244-021-01543-9)
Supplement: Supplementary file 2 — Supplementary file2 (ZIP 3070 kb) [file 11244_2021_1543_MOESM2_ESM.zip › compounds_centroids_xyz/60d9690e4e86f13a5f56a73c.xyz]

17
0 2
C     -1.6279831453   -0.2946014357    0.6888800898
C     -0.4870135124   -0.2448164368   -0.2710703441
C     -0.7217523186   -0.7265625503   -1.6659481141
H     -1.9959724605    0.7118723626    0.9068920031
H     -2.4545477558   -0.8740983727    0.2857921710
H     -1.3298258712   -0.7353579785    1.6405211228
H     -1.7596811255   -1.0141773893   -1.8117322781
H     -0.4756963986    0.0480687786   -2.3936863719
H     -0.0945903716   -1.5915427166   -1.8911451658
C      1.8367286827    0.3271810963   -0.7163891899
C      0.7544362256    0.2624983573    0.1206136153
C      0.9147314187    0.7610450519    1.5333014913
H      1.8028043697   -0.0179680365   -1.7322754776
H      2.7737190210    0.7304000644   -0.3770537433
H      0.7948287048   -0.0551851045    2.2452426071
H      1.9013448130    1.1937092304    1.6744676519
H      0.1684697241    1.5195350793    1.7635899325
