# Supplementary material for: Autonomous Reaction Network Exploration in Homogeneous and Heterogeneous Catalysis
Source: Top Catal. 2022 Jan 13;65(1-4):6–39. doi: 10.1007/s11244-021-01543-9 (PMC8816766; doi:10.1007/s11244-021-01543-9)
Supplement: Supplementary file 2 — Supplementary file2 (ZIP 3070 kb) [file 11244_2021_1543_MOESM2_ESM.zip › compounds_centroids_xyz/60c8a5d6a638820ca3724a1c.xyz]

25
0 1
C     -1.0793630746    2.5217261046   -0.9503137690
C     -0.8824531469    1.1423569370   -0.3722725439
C     -1.5452254226   -0.0418114892   -1.0117154108
H     -0.2525032358    3.1743346997   -0.6731650638
H     -1.1362658270    2.4818143494   -2.0359837078
H     -2.0009813406    2.9632196808   -0.5734036397
H     -0.8187546175    1.1363600412    0.7073197272
H     -1.9371895216   -0.8185500735   -0.3731705298
H     -2.1366331487    0.1184373486   -1.9011271811
C      0.8991913768   -2.1498411540   -1.2509875553
C      0.9202203272   -0.8363536129   -0.4632863344
C     -0.0558400031    0.1325879762   -1.1115231125
H      1.0977274329   -1.9646176195   -2.3042389070
H      1.6532407212   -2.8389101100   -0.8764070749
H     -0.0761207368   -2.6238952533   -1.1664861562
H      1.9254627193   -0.4037556260   -0.5516339496
H      0.2985281046    0.4537062174   -2.0867117497
C      0.3746555453    0.4013712541    2.9857582663
C      1.0598426181    0.0078278137    1.9278849669
C      0.6607808906   -1.1153892233    1.0233699833
H     -0.5626510963   -0.0573373055    3.2582209318
H      0.7159251384    1.1969997564    3.6259495379
H      1.9999753679    0.4865715166    1.6834880699
H      1.2630247877   -1.9877233114    1.3014324410
H     -0.3845938583   -1.3791289171    1.1890027611
