# Supplementary material for: Autonomous Reaction Network Exploration in Homogeneous and Heterogeneous Catalysis
Source: Top Catal. 2022 Jan 13;65(1-4):6–39. doi: 10.1007/s11244-021-01543-9 (PMC8816766; doi:10.1007/s11244-021-01543-9)
Supplement: Supplementary file 2 — Supplementary file2 (ZIP 3070 kb) [file 11244_2021_1543_MOESM2_ESM.zip › compounds_centroids_xyz/60d969de4e86f13a5f56a741.xyz]

29
0 1
C     -2.0685493417    0.9189010172    1.4988388899
C     -1.3322457908    0.0825551327    0.4470290097
C     -1.7711138213    0.5000544359   -0.9589216809
H     -1.7866475041    1.9629844827    1.3872911300
H     -3.1439244516    0.8248160513    1.3772387267
H     -1.7902542779    0.5914848880    2.4976119996
H     -1.6289527724    1.5708698175   -1.0832524364
H     -1.1804674166   -0.0195025340   -1.7089394291
C      0.1799367583   -2.8921690733   -0.2786907137
C     -0.9895816498   -2.2887057627   -0.3740985577
C     -1.5741570849   -1.4231909516    0.6981566983
H      0.7888318150   -2.7991525728    0.6051284550
H      0.5786794021   -3.4975073223   -1.0756342190
H     -2.8216388760    0.2639770296   -1.1030094994
H     -1.5832069325   -2.3927735046   -1.2729390719
H     -2.6509820072   -1.5845593500    0.7650571065
H     -1.1161586089   -1.6695811143    1.6570555572
O      0.5108752362    1.5437670943    0.3352378204
O      0.0706261583    0.2067982810    0.6203790343
C      1.8497403366    0.7594531063   -1.5529392820
C      1.8056755244    1.5186952914   -0.2271756916
C      2.8386301111    0.9782298843    0.7606169313
H      1.6050862995   -0.2862245033   -1.3798028942
H      1.1309598046    1.1792413526   -2.2527956648
H      2.8441342916    0.8267214148   -1.9844597858
H      1.9797633793    2.5884217192   -0.4018302986
H      2.6307310535   -0.0685458717    0.9658540956
H      3.8378788472    1.0717024464    0.3450655534
H      2.7863315180    1.5332391153    1.6939282171
