# Supplementary material for: Autonomous Reaction Network Exploration in Homogeneous and Heterogeneous Catalysis
Source: Top Catal. 2022 Jan 13;65(1-4):6–39. doi: 10.1007/s11244-021-01543-9 (PMC8816766; doi:10.1007/s11244-021-01543-9)
Supplement: Supplementary file 2 — Supplementary file2 (ZIP 3070 kb) [file 11244_2021_1543_MOESM2_ESM.zip › compounds_centroids_xyz/60de84984e86f122be00293c.xyz]

25
0 1
C     -0.9757018970   -1.9846041052   -1.1828633571
C     -1.5847930965   -1.0843514482   -2.1696782167
C     -2.4273135389   -0.1055117113   -1.8862605167
H     -1.3930507999   -2.9864476624   -1.2144458809
H     -1.3596295847   -1.3238129511   -3.2043613950
H     -2.8829346114    0.4953513394   -2.6558112030
H     -2.7042514728    0.1231026437   -0.8701823251
O     -0.4743410368   -0.2284775683    1.9802728327
O      0.5465053958   -0.1406425047    2.9630491165
C      0.0001525269   -1.7480076860   -0.3176815500
C      0.7858886387   -0.4773416745   -0.1142767048
C      1.1224264083    0.2387591336   -1.4207432025
H      0.2898221580   -2.5520987071    0.3447023782
H      1.7216152716   -0.7542547562    0.3856003973
H      1.6414957211   -0.4436067661   -2.0890787495
H      0.2194558736    0.5847073144   -1.9144121264
C      0.9710059386    1.2022106479    2.9113739297
C      0.9142697267    1.5836544574    1.4217883025
C      0.0210922332    0.4620845810    0.8442806421
H      0.3057293523    1.8396018874    3.5086239789
H      1.9767339823    1.2220125430    3.3308934713
H      1.7664150270    1.0962594503   -1.2389389924
H      1.9043713697    1.5594395120    0.9717232324
H     -0.8672053975    0.8512457128    0.3394672284
H      0.4822418117    2.5707283183    1.2769587100
