# Supplementary material for: Autonomous Reaction Network Exploration in Homogeneous and Heterogeneous Catalysis
Source: Top Catal. 2022 Jan 13;65(1-4):6–39. doi: 10.1007/s11244-021-01543-9 (PMC8816766; doi:10.1007/s11244-021-01543-9)
Supplement: Supplementary file 2 — Supplementary file2 (ZIP 3070 kb) [file 11244_2021_1543_MOESM2_ESM.zip › compounds_centroids_xyz/60de49194e86f122be002897.xyz]

21
0 2
C     -1.2931568782   -0.8024179219    0.5489527224
C     -2.0808774027   -0.1701479250   -0.6081465450
C     -1.6647359296    1.2169199272   -0.9069602848
H     -3.1357179857   -0.2017117661   -0.3000829385
H     -1.7103830685   -1.7738084937    0.8234709125
H     -1.2787510451   -0.1614390157    1.4348696902
H     -1.9734912664   -0.8023654704   -1.4915556610
H     -1.6039140300    1.5544689512   -1.9235601117
H     -1.7573197353    1.9639957336   -0.1394313298
O      0.0527069855   -1.1007122916    0.1238016231
O      0.6162226930   -1.9599935578    1.0827947133
C      2.0762867378   -0.3617819092   -0.8791878727
C      0.8907028342    0.0985083377   -0.0491831814
C      1.3052179425    0.6926542803    1.2858069160
H      2.5942165233   -1.1448441353   -0.3284205272
H      1.7401989342   -0.7700032776   -1.8293891878
H      2.7548312492    0.4651155478   -1.0649474169
H      0.2266324129    0.7903582715   -0.6180334489
H      1.5452412556   -0.1404063458    1.9486563246
H      2.1839456728    1.3167300828    1.1619553123
H      0.5121441005    1.2908809782    1.7285902913
