# Supplementary material for: Autonomous Reaction Network Exploration in Homogeneous and Heterogeneous Catalysis
Source: Top Catal. 2022 Jan 13;65(1-4):6–39. doi: 10.1007/s11244-021-01543-9 (PMC8816766; doi:10.1007/s11244-021-01543-9)
Supplement: Supplementary file 2 — Supplementary file2 (ZIP 3070 kb) [file 11244_2021_1543_MOESM2_ESM.zip › compounds_centroids_xyz/60dec3f14e86f122be002a1d.xyz]

27
0 1
C     -1.7979485394   -0.1852219156   -0.3014232450
C     -2.3886415096    0.1552078812    1.0288497371
C     -3.2402526862    1.1412931751    1.2348702160
H     -2.1603280631   -1.1714701236   -0.6101897262
H     -2.1185106019    0.5430716636   -1.0501675045
H     -2.0720950304   -0.4747046359    1.8489158454
H     -3.6491156420    1.3484107514    2.2086498766
H     -3.5665132455    1.7872043688    0.4353695628
O      0.1425500285    1.4469024909    1.4991030057
O      0.8648826797    0.5565908779    2.3399861557
C      1.6263454398   -2.0797498170   -3.1300545121
C      1.0770503477   -1.6788147841   -1.8015792006
C      2.0199393836    1.1797533012    2.8404563808
H      1.3308086954   -3.1011991613   -3.3683428414
H      1.2701394856   -1.4180858282   -3.9157228438
H      2.7156501293   -2.0483643548   -3.1102894307
H      1.3750146782   -2.3034902680   -0.9681347270
H      2.7108593004    1.4612886858    2.0383624440
H      2.4815560989    0.4241604416    3.4738756542
C      0.3294104528    1.1234163313    0.1431937235
C     -0.2618708058   -0.2380669845   -0.2592349367
C      0.2829304825   -0.6414519366   -1.5957526030
H      1.3993104020    1.1452943753   -0.1122675127
H     -0.1770015095    1.9408478971   -0.3762141069
H      1.7704838031    2.0633747196    3.4342352507
H      0.0510511056   -0.9629874742    0.4994635143
H     -0.0157048798   -0.0132096769   -2.4259581759
