# Supplementary material for: Autonomous Reaction Network Exploration in Homogeneous and Heterogeneous Catalysis
Source: Top Catal. 2022 Jan 13;65(1-4):6–39. doi: 10.1007/s11244-021-01543-9 (PMC8816766; doi:10.1007/s11244-021-01543-9)
Supplement: Supplementary file 2 — Supplementary file2 (ZIP 3070 kb) [file 11244_2021_1543_MOESM2_ESM.zip › compounds_centroids_xyz/60d9aa304e86f1fb9718b867.xyz]

31
0 1
C     -1.8594321347   -1.2968824460    1.1535429658
C     -3.2136447061   -0.7314829820    1.4865696788
C     -4.0138366024   -0.1498586882    0.6142796450
H     -1.1589390596   -1.1019589466    1.9771663019
H     -3.4976224865   -0.8494887617    2.5233185889
H     -1.9323216803   -2.3823754898    1.0119527514
H     -2.3386396111    1.7328249049   -0.8988301360
H     -4.9754120214    0.2401769593    0.8986894956
H     -3.7383553908   -0.0389321606   -0.4212933375
O     -0.8126686205    0.4891365971    0.1144113507
O     -1.3129189399   -0.8515400900   -0.0582495855
O     -1.2381259268    1.9397050574   -2.4458270238
O     -2.5019037865    1.7133390903   -1.8586399356
C      2.9487828917   -1.4137184511    0.7694267267
C      2.0886934570   -0.1630478863    0.6007508661
C      2.9548043934    1.0861408984    0.7424703022
H      3.4617267963   -1.3963828851    1.7281679999
H      2.3390954754   -2.3132468733    0.7225678267
H      3.6974223285   -1.4648722213   -0.0183881657
H      1.3281034563   -0.1520997426    1.3887942984
H      3.4393514569    1.0984016589    1.7160496378
H      3.7270732060    1.0991314815   -0.0239862011
C     -0.3883670243    0.8320943735   -2.2648356841
C      0.1933366242    0.7701075885   -0.8392071196
C      1.3754865938   -0.1990465303   -0.7566704651
H      0.4119662397    0.9938850066   -2.9886761492
H     -0.9130550350   -0.1025082762   -2.4929212148
H      2.3624954018    1.9927850701    0.6498250361
H      0.4949109635    1.7815967103   -0.5418219808
H      0.9889567948   -1.2038609230   -0.9379768288
H      2.0830369466    0.0419779573   -1.5506596444
