# Supplementary material for: Autonomous Reaction Network Exploration in Homogeneous and Heterogeneous Catalysis
Source: Top Catal. 2022 Jan 13;65(1-4):6–39. doi: 10.1007/s11244-021-01543-9 (PMC8816766; doi:10.1007/s11244-021-01543-9)
Supplement: Supplementary file 2 — Supplementary file2 (ZIP 3070 kb) [file 11244_2021_1543_MOESM2_ESM.zip › compounds_centroids_xyz/60d9901e4e86f13a5f56a8e6.xyz]

21
0 2
C     -1.7379944295   -0.8591176785    0.0036180102
C     -0.9640186234    0.2569259171    0.6742882857
C     -1.3556486290    1.5189164835    0.5575797945
H     -1.1491229048   -1.7865810994    0.0018394573
H     -2.6819761249   -1.0508990509    0.5239139014
H     -0.3763644345   -0.7678607326   -2.0648224740
H     -0.7916126406    2.3336578225    0.9781306672
H     -2.2536582180    1.7727596145    0.0214955960
O     -1.0767906689   -0.0609677169   -2.0743648618
O     -2.1493044816   -0.5474746243   -1.3089895981
O      1.2971500297   -1.6325023607   -0.2077607500
O      1.0344239662   -1.5914647513   -1.4993286303
C      0.2860702526   -0.1327395541    1.4034135734
C      1.4954149295   -0.3941785622    0.4488512028
C      1.7834603129    0.7679636942   -0.4828046570
H      0.1192787605   -1.0446111678    1.9802319952
H      0.5853372812    0.6659091179    2.0823282010
H      2.3576020339   -0.5939342763    1.1021303206
H      0.9115367220    1.0057093906   -1.0883418423
H      2.0662059631    1.6394356188    0.0994596282
H      2.6000109037    0.5010539159   -1.1508678200
