# Supplementary material for: Autonomous Reaction Network Exploration in Homogeneous and Heterogeneous Catalysis
Source: Top Catal. 2022 Jan 13;65(1-4):6–39. doi: 10.1007/s11244-021-01543-9 (PMC8816766; doi:10.1007/s11244-021-01543-9)
Supplement: Supplementary file 2 — Supplementary file2 (ZIP 3070 kb) [file 11244_2021_1543_MOESM2_ESM.zip › compounds_centroids_xyz/60d77ab64e86f1c8c019e3d8.xyz]

22
0 1
C     -1.0625983849   -1.5848442805    0.3968658673
C     -0.4600729075   -0.2081050506    0.2854287471
C     -0.9091719580   -0.7211558660    1.6174389105
H      0.7483333731   -1.0101024168   -1.9625561009
H     -1.0864965121    0.5447010635   -0.1737586493
H     -0.4017259805   -2.4410092262    0.2807250954
H     -3.3472031800   -1.8179856147   -1.6413257014
H     -1.8096100385   -0.3111299180    2.0456932132
H     -0.1681809342   -1.0259650879    2.3406276462
O     -2.3969876257   -1.7993948443   -1.4730175075
O     -2.3541710766   -1.8071006442   -0.0302911600
C      1.5806877128    1.2394100085    0.5391369913
C      1.0099698370   -0.0670664526   -0.0402011412
C      1.2253274122   -0.1247272566   -1.5512016965
H      1.3973672359    1.2827806078    1.6198870078
H      1.5558934910   -0.8874463730    0.4397382525
H      2.6573853803    1.2877238986    0.3509137617
H     -0.1641824085    3.6971373023    0.4686004661
H      2.2865528539   -0.1499554247   -1.7871427745
H      0.7871705684    0.7531955315   -2.0184785840
O     -0.2026385076    2.7368543275    0.3671306537
O      1.1143516495    2.4141857163   -0.0742132974
