# Supplementary material for: Autonomous Reaction Network Exploration in Homogeneous and Heterogeneous Catalysis
Source: Top Catal. 2022 Jan 13;65(1-4):6–39. doi: 10.1007/s11244-021-01543-9 (PMC8816766; doi:10.1007/s11244-021-01543-9)
Supplement: Supplementary file 2 — Supplementary file2 (ZIP 3070 kb) [file 11244_2021_1543_MOESM2_ESM.zip › compounds_centroids_xyz/60d8dee64e86f13a5f56a516.xyz]

21
0 1
C     -0.2382900650    1.0413288827   -0.8799449226
C     -0.3176588119    0.1673693204   -2.0909316326
C      0.7172593161   -0.1318519379   -2.8528938390
H     -1.0106222577    1.8139901177   -0.9494370987
H      0.7352734688    1.5375426071   -0.8580507561
H     -1.2994260735   -0.2160622710   -2.3363048192
H      0.6274698974   -0.7583351909   -3.7240037291
H      1.7040897361    0.2437044443   -2.6359947437
C     -0.4000116388    1.2409981697    1.6369745353
C     -0.4245959358    0.3114645907    0.4450119902
C     -1.3001356089   -0.9023795982    0.5360048570
H     -0.4204792477    0.6706555869    2.5613598559
H      0.5075702270    1.8414947627    1.6272804792
H     -1.2612332225    1.9074198330    1.6158419712
H     -1.8365730726   -1.0594028347    1.4588997278
H     -1.8012357697   -1.2842985892   -0.3382617968
C      0.1955437680   -1.0592609634    0.6004791548
H      0.7059969523   -1.4802666581   -0.2632343651
H      2.4400117376   -1.5461449082    2.5656153429
O      1.9779203425   -0.8616413436    2.0653764846
O      0.6991262580   -1.4763240200    1.8162133041
