# Supplementary material for: Autonomous Reaction Network Exploration in Homogeneous and Heterogeneous Catalysis
Source: Top Catal. 2022 Jan 13;65(1-4):6–39. doi: 10.1007/s11244-021-01543-9 (PMC8816766; doi:10.1007/s11244-021-01543-9)
Supplement: Supplementary file 2 — Supplementary file2 (ZIP 3070 kb) [file 11244_2021_1543_MOESM2_ESM.zip › compounds_centroids_xyz/60dea5044e86f122be0029c5.xyz]

28
0 2
C     -3.0691397300    0.7407541552    1.5033984443
C     -2.3219058567    0.0305367132    0.4427894877
C     -1.3912572681    0.7080268975   -0.4787548416
H     -4.1381524338    0.7970143067    1.2635140669
H     -3.0014633178    0.2139169091    2.4596050385
H     -2.7014918092    1.7558939009    1.6346447944
H     -2.5238890393   -1.0175041760    0.3004023214
H     -1.5107628420    0.3002677800   -1.4868205094
H     -1.6063520693    1.7791695087   -0.5001113779
O      0.1545644132   -1.5269804189   -1.4471815783
O      1.3829847627   -1.6780703189   -2.1454173460
C      0.9352817766    1.3277827418   -1.1657137072
C      0.1246752944    0.5500751031   -0.1285223963
C      0.3836492673    1.0894452765    1.2768388856
H      0.5649459359    2.3475511055   -1.2419553022
H      1.9884208064    1.3751254093   -0.8965644953
H      0.8488970294    0.8560987129   -2.1414820601
H      0.1028445174    2.1386451518    1.3272682358
H     -0.2038075693    0.5392031890    2.0075957122
C      2.2893040651   -2.1258754001   -1.1688567123
C      1.9365415111   -1.3189142495    0.0876339674
C      0.4588611257   -0.9585137627   -0.1779973873
H      2.1675823124   -3.2033579966   -0.9919826922
H      3.2866837442   -1.9236116694   -1.5580103400
H      1.4341627165    1.0071056949    1.5458402674
H      2.5510994079   -0.4248835877    0.1564618648
H     -0.2019901445   -1.4738761473    0.5286467811
H      2.0597133936   -1.9050248290    0.9947308784
