# Supplementary material for: Autonomous Reaction Network Exploration in Homogeneous and Heterogeneous Catalysis
Source: Top Catal. 2022 Jan 13;65(1-4):6–39. doi: 10.1007/s11244-021-01543-9 (PMC8816766; doi:10.1007/s11244-021-01543-9)
Supplement: Supplementary file 2 — Supplementary file2 (ZIP 3070 kb) [file 11244_2021_1543_MOESM2_ESM.zip › compounds_centroids_xyz/60d980d84e86f13a5f56a805.xyz]

23
0 1
C     -1.3941907023   -0.4541250287    1.0815899364
C     -2.1744835033    0.6183564719    1.7049338605
C     -3.4313509670    0.8990639138    1.3997558399
H     -1.9386141899   -1.0367116227    0.3483572585
H     -1.6532273485    1.2016257926    2.4537210734
H     -3.9705415416    1.6985820577    1.8773361732
H     -3.9710809761    0.3345712410    0.6573822229
C      1.9803412224   -0.7314479494   -2.5435721657
C      1.4372668036   -0.0751411214   -1.3092511164
C      1.8788148608    1.3470956317   -1.1082492638
H      1.6148772548   -0.2224718218   -3.4358472665
H      3.0686125715   -0.6700129129   -2.5507841018
H      1.6897536830   -1.7773981335   -2.5976843999
H      2.7649111037    1.3828822413   -0.4731202620
H      2.1342818644    1.7992798221   -2.0639687864
C     -0.3335613717   -1.1730197904    1.8671864876
C      0.0832712604   -0.2176974926    0.7896280234
C      0.6484109513   -0.7346128200   -0.4643952457
H     -0.2070368199   -2.2303346248    1.6888129176
H     -0.1778996724   -0.8811549615    2.8949391933
H      1.1006908200    1.9456362641   -0.6419469684
H      0.4780917484    0.7330292082    1.1215962426
H      0.3726629483   -1.7559943645   -0.6964196527
