# Supplementary material for: Autonomous Reaction Network Exploration in Homogeneous and Heterogeneous Catalysis
Source: Top Catal. 2022 Jan 13;65(1-4):6–39. doi: 10.1007/s11244-021-01543-9 (PMC8816766; doi:10.1007/s11244-021-01543-9)
Supplement: Supplementary file 2 — Supplementary file2 (ZIP 3070 kb) [file 11244_2021_1543_MOESM2_ESM.zip › compounds_centroids_xyz/60d91a114e86f13a5f56a635.xyz]

17
0 1
C     -0.4728481416   -1.6272457875    0.3086780530
C     -0.4981539330   -0.3289537134   -0.4773813212
C     -0.7366900568    0.9893387662    0.1995495172
H     -1.4956780586   -1.9948836347    0.4679097005
H     -0.9345110901   -0.4672033303   -1.4597856221
H      0.0924754332   -2.3841391200   -0.2475679943
H     -0.2977823554   -1.4497633121    3.3520386505
H     -1.3378782983    1.7204860940   -0.3203632465
H     -0.8710623312    0.9908221260    1.2691916006
O     -0.6252781683   -1.0140865235    2.5546027598
O      0.2079015766   -1.5742748663    1.5370498209
C      0.6200531283    0.6628332889   -0.3512708598
C      1.1409699086    1.3781136250   -1.5710980535
H      1.3851174934    0.4187786637    0.3761485143
H      1.8780723404    0.7656800708   -2.0884554049
H      0.3297684770    1.5981972347   -2.2615182659
H      1.6155240757    2.3163004185   -1.2877278488
