# Supplementary material for: Autonomous Reaction Network Exploration in Homogeneous and Heterogeneous Catalysis
Source: Top Catal. 2022 Jan 13;65(1-4):6–39. doi: 10.1007/s11244-021-01543-9 (PMC8816766; doi:10.1007/s11244-021-01543-9)
Supplement: Supplementary file 2 — Supplementary file2 (ZIP 3070 kb) [file 11244_2021_1543_MOESM2_ESM.zip › compounds_centroids_xyz/60d909334e86f13a5f56a618.xyz]

22
0 2
C     -1.2327205714   -0.8539207894    2.1306837692
C     -0.8573876725   -0.7036479453    0.6565097697
C     -1.9837235985   -0.0225436202   -0.1110491743
H     -2.1686530571   -1.3991675944    2.2303326682
H     -0.4616102673   -1.3956133848    2.6741623074
H     -1.3552074664    0.1238976142    2.5919387804
H     -0.7042258912   -1.7047219865    0.2367876074
H     -2.8638791769   -0.6586372853   -0.1655045177
H     -2.2592458295    0.9143455599    0.3688500484
C      0.2530017256    0.7729098801   -1.8866870292
C      1.0490320320    0.0125766627   -0.9017571030
C      0.4506863260    0.0805970424    0.5164026226
H      0.0864023028    1.8216661604   -1.7219511006
H      0.1018428194    0.3935271850   -2.8794983044
H     -1.6346195549    0.2022635837   -1.1249887813
H      1.0999447464   -1.0383560211   -1.2061229399
H      1.1813541738   -0.3276835639    1.2182629704
H      0.2776893022    1.1249654996    0.7833701257
C      2.4914379218    0.5629869921   -0.8595385877
H      3.0991056260   -0.0200525149   -0.1711969015
H      2.9426013511    0.5150542698   -1.8477579197
H      2.4881747587    1.5995542558   -0.5312483102
