# Supplementary material for: Autonomous Reaction Network Exploration in Homogeneous and Heterogeneous Catalysis
Source: Top Catal. 2022 Jan 13;65(1-4):6–39. doi: 10.1007/s11244-021-01543-9 (PMC8816766; doi:10.1007/s11244-021-01543-9)
Supplement: Supplementary file 2 — Supplementary file2 (ZIP 3070 kb) [file 11244_2021_1543_MOESM2_ESM.zip › compounds_centroids_xyz/60d8cd6f4e86f13a5f56a418.xyz]

23
0 1
C     -1.1997689266    0.9094627573    0.1369270018
C     -0.2030292029    1.8214445795   -0.5019845808
C     -0.4005920799    3.1077485182   -0.7208695240
H     -1.4687022343    0.1232588982   -0.5728439500
H     -2.1031624126    1.4691730841    0.3884765827
H      0.3434180166    3.7308785940   -1.1882679246
H     -1.3243866256    3.5940225594   -0.4494573686
C      0.2657179990   -1.8922781466    0.3615619129
C      0.6050046210   -1.6992770314   -1.0870988865
C     -0.2320037337   -1.8995609111   -2.0869563064
H      0.8911205177   -2.6988726208    0.7560181641
H     -0.7800811903   -2.1873772474    0.4613049623
H      1.6174339488   -1.3679230094   -1.2775469991
H      0.0550722191   -1.7461255220   -3.1132585679
H     -1.2445258456   -2.2324989100   -1.9218572760
C     -0.6384515211    0.2621651670    1.4147672042
C      0.5376483474   -0.6323054421    1.1492350830
C      1.7588879336   -0.3322942284    1.5621020949
H      0.7321732446    1.3542289072   -0.7823580154
H     -1.4343045495   -0.3262507971    1.8809833795
H     -0.3476004695    1.0510503310    2.1113442300
H      1.9719938910    0.5729157691    2.1051257354
H      2.5981380530   -0.9815852986    1.3746530486
