# Supplementary material for: Autonomous Reaction Network Exploration in Homogeneous and Heterogeneous Catalysis
Source: Top Catal. 2022 Jan 13;65(1-4):6–39. doi: 10.1007/s11244-021-01543-9 (PMC8816766; doi:10.1007/s11244-021-01543-9)
Supplement: Supplementary file 2 — Supplementary file2 (ZIP 3070 kb) [file 11244_2021_1543_MOESM2_ESM.zip › compounds_centroids_xyz/60d768934e86f1c8c019e2f6.xyz]

29
0 1
C     -0.8837120677    0.5182818265    2.5430621036
C     -1.3416135308   -0.0502279275    1.2016573277
C     -2.8489555437    0.1544916050    1.0445275956
H     -1.5227817808    0.1435858005    3.3399708466
H      0.1383371877    0.2272400279    2.7699012445
H     -0.9466052654    1.6046575789    2.5389996891
H     -1.1442900189   -1.1277404746    1.1975438050
H     -3.3892228053   -0.3542944497    1.8398899771
H     -3.0920904741    1.2142757316    1.0885217870
C     -1.3578865297    0.5616457036   -2.3791789839
C     -1.0323474875   -0.0757785495   -1.2701676280
C     -0.6175784577    0.5975233899    0.0052232032
H     -1.3617446975    1.6381185418   -2.4328203424
H     -1.6326096508    0.0411069632   -3.2813408706
H     -3.1938801306   -0.2342004492    0.0890751988
H     -1.0465378265   -1.1582152011   -1.2424370340
H      0.9312710194   -1.5265868325    0.5535945297
H     -0.9290245117    1.6478055561   -0.0412863401
C      2.0469670769   -1.2094092211   -1.2483743483
C      1.5941035011   -0.7656116181    0.1441871175
C      0.9190955362    0.6093661809    0.1253858541
H      2.4387394592   -2.2344465729   -1.2123359367
H      2.4851834278   -0.7261241911    0.7735748775
H      1.2294964631   -1.1525835502   -1.9707650884
H      4.8095280032    0.1384293187   -1.5806801284
H      1.1875894390    1.1600555528    1.0269186931
H      1.3183906866    1.1695998699   -0.7236729666
O      4.2349201633   -0.4563094396   -1.0834039502
O      3.0072588151   -0.3546551699   -1.8155702326
