# Supplementary material for: Autonomous Reaction Network Exploration in Homogeneous and Heterogeneous Catalysis
Source: Top Catal. 2022 Jan 13;65(1-4):6–39. doi: 10.1007/s11244-021-01543-9 (PMC8816766; doi:10.1007/s11244-021-01543-9)
Supplement: Supplementary file 2 — Supplementary file2 (ZIP 3070 kb) [file 11244_2021_1543_MOESM2_ESM.zip › compounds_centroids_xyz/60d91f364e86f13a5f56a653.xyz]

17
0 1
C     -1.2971045438   -0.8305522094   -0.1023445659
C     -0.5970768157   -0.0170352340    0.9752019075
C      0.0138706885    1.3240113152    0.6743901166
H     -0.6301940858   -1.5930174319   -0.5219083799
H     -1.0779600748   -0.1075050505    1.9416864342
H     -2.1698503890   -1.3311302693    0.3270819017
H     -1.4080739745    0.4952320925   -2.8920674001
H     -0.1124607978    2.1158564709    1.3976957869
H     -0.0080236834    1.6600127628   -0.3499906014
O     -0.8680992681    0.2135517630   -2.1432545199
O     -1.8618398393   -0.0841700604   -1.1560701971
C      0.8997069637    0.1618555662    0.9972501433
C      1.7714139968   -0.4310956238   -0.0797399167
H      2.7237599499    0.0945991190   -0.1174386063
H      1.9702975303   -1.4835661480    0.1204264898
H      1.2933474871   -0.3396862835   -1.0509382545
H      1.3582868560    0.1526392212    1.9800196618
