# Supplementary material for: Autonomous Reaction Network Exploration in Homogeneous and Heterogeneous Catalysis
Source: Top Catal. 2022 Jan 13;65(1-4):6–39. doi: 10.1007/s11244-021-01543-9 (PMC8816766; doi:10.1007/s11244-021-01543-9)
Supplement: Supplementary file 2 — Supplementary file2 (ZIP 3070 kb) [file 11244_2021_1543_MOESM2_ESM.zip › compounds_centroids_xyz/60de27684e86f122be002839.xyz]

23
0 2
C     -0.5715785496   -1.5837966237    0.2200260482
C     -0.5838633247   -2.0557816675   -1.0768570466
C     -1.7130709970   -2.2477282098   -1.8247441929
H     -0.1560099073    0.1156336073    2.3109441295
H     -0.5592403607    0.6728734957   -0.5659407175
H     -1.5105930646   -1.3578056175    0.7057073709
H      0.3728012604   -2.2856302620   -1.5321047426
H     -1.6652646185   -2.6193845660   -2.8315490740
H     -2.6880129589   -2.0313541633   -1.4243219782
C      0.1325813452    2.6733344251   -0.9449687109
C     -0.1892222218    1.5267131079    0.0053184672
H     -0.7538433374    2.9710083618   -1.5001388317
H      0.4986549129    3.5369793501   -0.3930472299
H      0.8980271887    2.3737113665   -1.6576664791
H     -0.9808724089    1.8359243077    0.6923403207
C      0.6587861913   -1.4245366850    1.0337856175
C      0.7643225467   -0.0709952122    1.7533620186
C      1.0350685989    1.1009251657    0.8102531844
H      1.5430365462   -1.5769613711    0.4104391248
H      0.6642728870   -2.2037303196    1.8081185622
H      1.5827314158   -0.1353479247    2.4745705887
H      1.3788251816    1.9541407723    1.4015791611
H      1.8424636747    0.8318086626    0.1248944094
