# Supplementary material for: Autonomous Reaction Network Exploration in Homogeneous and Heterogeneous Catalysis
Source: Top Catal. 2022 Jan 13;65(1-4):6–39. doi: 10.1007/s11244-021-01543-9 (PMC8816766; doi:10.1007/s11244-021-01543-9)
Supplement: Supplementary file 2 — Supplementary file2 (ZIP 3070 kb) [file 11244_2021_1543_MOESM2_ESM.zip › compounds_centroids_xyz/60d9948c4e86f13a5f56a91e.xyz]

23
0 1
C     -1.2952559143   -1.1322038835   -0.0519226324
H     -1.7594220351   -1.2874055104    0.9315179153
H     -0.9549870779   -2.1023094847   -0.4322177004
O     -2.9276884324    0.4325059985   -0.5636486710
O     -2.2700080598   -0.7588765204   -0.9905919881
O      1.1137130585    0.9443620997   -1.7790119365
O      1.6438374451    2.1758456960   -2.0281404949
C      0.6615913864   -1.3296302911    2.1066741703
C      0.7509835755   -0.2460827777    1.0715794657
C      1.8958657685    0.7021988855    1.2312412653
H      1.5127215381   -1.2836404837    2.7795201721
H     -0.2479076488   -1.2200887363    2.6970046018
H      0.6378287617   -2.3139636024    1.6421893807
H     -3.8438658931    0.2795185285   -0.8310677292
H      1.8413815165    1.1738274605    2.2121348706
H      2.8350442004    0.1516121063    1.1838172937
C     -0.1565709351    0.6413422958   -2.3827159850
C     -0.0789678128    0.9168203693   -0.9439972492
C     -0.1396843866   -0.1586253346    0.0796430940
H     -0.2183858469   -0.3803247133   -2.7324353372
H     -0.5405099443    1.4059374226   -3.0444696307
H      1.9201411952    1.4764830079    0.4720038505
H     -0.3798544587    1.9126974676   -0.6271067254
