# Supplementary material for: Autonomous Reaction Network Exploration in Homogeneous and Heterogeneous Catalysis
Source: Top Catal. 2022 Jan 13;65(1-4):6–39. doi: 10.1007/s11244-021-01543-9 (PMC8816766; doi:10.1007/s11244-021-01543-9)
Supplement: Supplementary file 2 — Supplementary file2 (ZIP 3070 kb) [file 11244_2021_1543_MOESM2_ESM.zip › compounds_centroids_xyz/60d8d4864e86f13a5f56a481.xyz]

23
0 1
C     -3.1665296137    0.9253968608    1.4428912690
C     -2.1637107790   -0.1734398170    1.3257102234
C     -0.8534553176   -0.0000049177    1.3190510596
H     -3.8150583062    0.9344419487    0.5670079866
H     -3.7970918016    0.7708464915    2.3183196552
H     -2.6788387815    1.8934287654    1.5279370946
H     -2.5762462509   -1.1713469318    1.2451531006
H     -0.4417857701    0.9984339761    1.3946338438
C      1.8762460437    0.1314440840   -0.2646033859
C      1.5423121155    1.0423896843   -1.4056923029
C      2.3257185072    1.2575455018   -2.4451443124
H      1.8961510082    0.7090906346    0.6628480501
H      2.8706935467   -0.2960784632   -0.4175180730
H      0.5732562513    1.5205490812   -1.3418057223
H      2.0414486442    1.9149142318   -3.2492875963
H      3.2916352624    0.7867126243   -2.5342569924
C      0.5939603803   -1.7792999455   -1.1690949052
C      0.8615306896   -0.9832546629   -0.1464761429
C      0.1454024561   -1.1107569892    1.1729802499
H      1.0927208182   -1.6666976199   -2.1174694150
H     -0.1273825137   -2.5759939633   -1.0987645314
H      0.8746825618   -1.0552086698    1.9872782195
H     -0.3656591509   -2.0731119042    1.2263026273
