# Supplementary material for: Autonomous Reaction Network Exploration in Homogeneous and Heterogeneous Catalysis
Source: Top Catal. 2022 Jan 13;65(1-4):6–39. doi: 10.1007/s11244-021-01543-9 (PMC8816766; doi:10.1007/s11244-021-01543-9)
Supplement: Supplementary file 2 — Supplementary file2 (ZIP 3070 kb) [file 11244_2021_1543_MOESM2_ESM.zip › compounds_centroids_xyz/60d9a46b4e86f1fb9718b843.xyz]

29
0 2
C     -1.9235803802    1.0083470788   -0.1543538306
C     -2.9110982150    2.0265319401    0.3401784523
C     -3.7596080361    1.8362579127    1.3322128003
H     -2.2747805778    0.5834463916   -1.1002397028
H     -2.8841064760    2.9606200561   -0.2037883389
H     -0.9544662625    1.4899897424   -0.3365772121
H     -4.4502870568    2.6006832644    1.6416725991
H     -3.7985353926    0.9028336243    1.8689942652
O     -1.7588270966   -0.1131609306    0.7115820721
O      0.4036153141    0.1647617428    1.4793677852
O      1.1177238002    0.4854883726    2.6564063160
C      2.9417906814   -0.4568326902   -2.0710189641
C      1.7063723098   -0.5160808347   -1.1788722078
C      0.6211226715   -1.3825759814   -1.8121877569
H      2.6834481377   -0.0635733172   -3.0516205734
H      3.7034760866    0.1850859098   -1.6345465713
H      3.3632330721   -1.4513582626   -2.2011232642
H      1.3193957319    0.5006120316   -1.0508000705
H      0.3196079903   -0.9744105526   -2.7744166912
H      0.9906039078   -2.3935967437   -1.9694026714
C     -1.0105970743    0.1318326787    1.8307791622
C      0.9296296762   -1.0903648153    1.1395546425
C      2.0815455401   -1.0665227447    0.2121054583
H     -1.1974762817    1.1061489537    2.3011218870
H     -1.1776107189   -0.6781765862    2.5502932988
H     -0.2509631507   -1.4346218339   -1.1637552274
H      0.8213277231   -1.8482522994    1.9000042388
H      2.8795855839   -0.4319944546    0.6219358797
H      2.4694584923   -2.0811176526    0.1164942250
