# Supplementary material for: Autonomous Reaction Network Exploration in Homogeneous and Heterogeneous Catalysis
Source: Top Catal. 2022 Jan 13;65(1-4):6–39. doi: 10.1007/s11244-021-01543-9 (PMC8816766; doi:10.1007/s11244-021-01543-9)
Supplement: Supplementary file 2 — Supplementary file2 (ZIP 3070 kb) [file 11244_2021_1543_MOESM2_ESM.zip › compounds_centroids_xyz/60d8cc564e86f13a5f56a40a.xyz]

25
0 1
C     -1.3442098645   -0.1004144756   -0.9961305717
C     -2.3716555566   -0.1309854083    0.2719747246
C     -2.1669743883    0.8539912034    1.2819169247
H     -1.7239659065   -0.8711481418   -1.6660106192
H     -3.3108700275    0.0347656657   -0.2601742811
H     -1.4600046827    0.8741240025   -1.4684043401
H     -2.3390616107   -1.1448209159    0.6652331212
H     -1.6854308872    0.6136535769    2.2113882325
H     -2.3638497770    1.8911463561    1.0820909085
C      0.7390654584    0.8737851138    0.0372048675
C      2.1937514217    0.6774652995    0.3095546939
C      2.7592150501    0.7841617184    1.4965076118
H      0.6156781912    1.7472786874   -0.6101276479
H      0.1958414494    1.0602133830    0.9651096295
H      2.7818397349    0.4239164116   -0.5646810536
H      3.8156444899    0.6368614006    1.6443738473
H      2.1855839067    1.0307513676    2.3754490066
C      0.3464462188   -1.6151788293    0.1503117183
C      0.1376871994   -0.3461911724   -0.6701927207
C      0.5726743258   -0.4819479037   -2.0688644533
H      1.4070149349   -1.8481059610    0.2013555619
H     -0.0203018155   -1.4803571991    1.1639613394
H     -0.1714676399   -2.4563791519   -0.3045602518
H      0.4444244066   -1.4166878330   -2.5816472339
H      0.7629253685    0.3901028055   -2.6656390146
