# Supplementary material for: Autonomous Reaction Network Exploration in Homogeneous and Heterogeneous Catalysis
Source: Top Catal. 2022 Jan 13;65(1-4):6–39. doi: 10.1007/s11244-021-01543-9 (PMC8816766; doi:10.1007/s11244-021-01543-9)
Supplement: Supplementary file 2 — Supplementary file2 (ZIP 3070 kb) [file 11244_2021_1543_MOESM2_ESM.zip › compounds_centroids_xyz/60d601f3a638827ed22af7d4.xyz]

29
0 1
C     -0.9023178087    0.6767770829    2.8112586858
C     -1.0606335934    0.4850756730    1.3041251803
C     -2.2910840747    1.2433846404    0.8113946583
H     -1.8023431770    0.3598698217    3.3331801024
H     -0.0652954273    0.0936359508    3.1893022242
H     -0.7227950689    1.7247655638    3.0429912517
H     -1.2046415729   -0.5806695406    1.1007456094
H     -3.1895174053    0.8682480975    1.2961961848
H     -2.1973560345    2.3036771598    1.0382133732
C      0.9833915011    1.4673320136   -1.7665536386
C      0.3461636061    0.4189761354   -0.8560438108
C      0.2015473837    0.9625402919    0.5734973202
H      0.3350319318    2.3367448027   -1.8488408112
H      1.1457451469    1.0629104042   -2.7613520999
H     -2.4142138958    1.1325684646   -0.2627824225
H     -0.6400043743    0.1639442522   -1.2549983830
H      1.0865198949    0.6865531711    1.1513748843
H      0.1761150135    2.0536723719    0.5341294495
C      1.1835164292   -0.8832643498   -0.8932851818
C      0.6436142885   -1.9334129516    0.0390950622
C     -0.1199169412   -2.9389874211   -0.3457168985
H      1.9441510069    1.7846983240   -1.3652586649
H      0.9292936049   -1.8134038116    1.0743874827
H      2.2186132868   -0.6446775801   -0.6115274166
H      2.7763517632   -1.8416630620   -3.1657626339
H     -0.4859987698   -3.6723523741    0.3525368566
H     -0.3977311095   -3.0639012953   -1.3777244640
O      2.3299248138   -1.0142000489   -2.9374560371
O      1.1938695821   -1.4388417866   -2.2051258628
