# Supplementary material for: Autonomous Reaction Network Exploration in Homogeneous and Heterogeneous Catalysis
Source: Top Catal. 2022 Jan 13;65(1-4):6–39. doi: 10.1007/s11244-021-01543-9 (PMC8816766; doi:10.1007/s11244-021-01543-9)
Supplement: Supplementary file 2 — Supplementary file2 (ZIP 3070 kb) [file 11244_2021_1543_MOESM2_ESM.zip › compounds_centroids_xyz/60def2dc4e86f122be002ac3.xyz]

29
0 1
C     -3.2940988009   -1.1445464079   -0.6905127032
C     -1.8240869987   -1.5225209870   -0.8271364399
C     -1.0648797107   -1.2798641575    0.4764363601
H     -3.8305781323   -1.3441913641   -1.6147096994
H     -3.7620124709   -1.7156890867    0.1085941659
H     -3.3961999976   -0.0866784742   -0.4575816280
H     -1.7445393017   -2.5780234654   -1.0982179204
H     -1.4724970689   -1.9438827671    1.2428435382
H     -1.2322348523   -0.2563212557    0.8171949469
O      1.4498448391    2.9491954666   -1.1896903982
O      2.1175818733    3.1332953516    0.0493154933
C      1.0840811372   -1.6394421793    1.7421090501
C      0.4378314218   -1.5426768906    0.3534342388
C      1.2122994905    3.1094136078    1.1240372709
H      2.1405237845   -1.8839678841    1.6573701525
H      0.9933499157   -0.6910924945    2.2678411213
H      0.5992633165   -2.4110864120    2.3356599874
H      0.5742613118   -2.5104454542   -0.1467546888
H      0.4021046984    3.8288097321    0.9763272865
H      1.8111335403    3.4000830995    1.9857274063
C      1.5901250012    1.6229076824   -1.6633339916
C      0.7420056966    0.6349391292   -0.9161938996
C      1.1929779105   -0.5136818960   -0.4402357123
H      2.6456779422    1.3265089213   -1.6539409760
H      1.2498127551    1.7106927536   -2.7015706391
H      0.7960540737    2.1083348936    1.2802482872
H     -0.2828039098    0.9503583651   -0.7854750481
H     -1.3703504595   -0.9435833442   -1.6331826008
H      2.2353529949   -0.7668444823   -0.5986029602
