# Supplementary material for: Autonomous Reaction Network Exploration in Homogeneous and Heterogeneous Catalysis
Source: Top Catal. 2022 Jan 13;65(1-4):6–39. doi: 10.1007/s11244-021-01543-9 (PMC8816766; doi:10.1007/s11244-021-01543-9)
Supplement: Supplementary file 2 — Supplementary file2 (ZIP 3070 kb) [file 11244_2021_1543_MOESM2_ESM.zip › compounds_centroids_xyz/60d977d04e86f13a5f56a7aa.xyz]

14
0 2
C      0.2594148074   -1.5218618910   -1.0617136730
C      1.1260158518   -0.3705569975   -0.7851909058
H     -0.6719447156   -1.3904269992   -1.5773086231
H      2.1594584823   -0.6993837629   -0.6482742999
H      0.4456614195   -2.4660281263   -0.5874110575
H      1.0886037431    0.3460823447   -1.6096201197
C     -1.6948602990    0.7556046338    1.0446178600
C     -0.6109962219    1.0593565145    0.3546992924
C      0.7098326391    0.3871776453    0.5146453722
H     -1.6877632726   -0.0147980079    1.7983923593
H     -2.6319258605    1.2635122511    0.8920300400
H     -0.6465047250    1.8336947013   -0.4014833762
H      1.4776609269    1.1372288700    0.7217560966
H      0.6773472244   -0.3196011759    1.3448610346
