# Supplementary material for: Autonomous Reaction Network Exploration in Homogeneous and Heterogeneous Catalysis
Source: Top Catal. 2022 Jan 13;65(1-4):6–39. doi: 10.1007/s11244-021-01543-9 (PMC8816766; doi:10.1007/s11244-021-01543-9)
Supplement: Supplementary file 2 — Supplementary file2 (ZIP 3070 kb) [file 11244_2021_1543_MOESM2_ESM.zip › compounds_centroids_xyz/60c89f95a638820ca3723d7b.xyz]

18
0 1
C     -0.8554239374   -0.9055663948   -0.1869189508
C     -1.4478989682   -0.0286529620    0.9155672659
C     -0.5780379998    1.2219127314    0.8601418469
H     -1.0617394035   -1.9631747056   -0.0264051206
H     -2.5049761750    0.1817006862    0.7575963240
H     -1.2867251181   -0.6218099099   -1.1482414034
H     -1.3340615223   -0.5144099797    1.8862686334
H     -0.6721972011    1.8460639442    1.7480310789
H     -0.8480029689    1.8195570655   -0.0122384172
C      1.1899893036   -0.3840317085   -1.6016741884
C      0.6579197876   -0.6048915567   -0.1893632564
C      0.8281587518    0.6490136962    0.6933766089
H      2.2633705043   -0.2056049679   -1.5823400822
H      1.0002114076   -1.2573117586   -2.2224586126
H      0.7065308568    0.4758835104   -2.0605537942
H      1.2036732230   -1.4433076339    0.2526020877
H      1.2241044940    0.3683437483    1.6703784820
H      1.5151049654    1.3662861956    0.2462314984
