# Supplementary material for: Autonomous Reaction Network Exploration in Homogeneous and Heterogeneous Catalysis
Source: Top Catal. 2022 Jan 13;65(1-4):6–39. doi: 10.1007/s11244-021-01543-9 (PMC8816766; doi:10.1007/s11244-021-01543-9)
Supplement: Supplementary file 2 — Supplementary file2 (ZIP 3070 kb) [file 11244_2021_1543_MOESM2_ESM.zip › compounds_centroids_xyz/60d176caa638827c173f8400.xyz]

29
0 1
C      0.1860094349   -1.6370658789    1.6197614345
C     -0.3154576221   -0.5704496982    0.6472527550
C      0.6523713003   -0.3533129932   -0.5148301778
H      1.1021597588   -1.3215818672    2.1134346393
H     -0.5578102736   -1.8287171335    2.3901640213
H      0.3792690981   -2.5692298263    1.0924047281
H     -0.4424532749    0.3729054714    1.1852086965
H      0.2606585983    0.4285538529   -1.1636353578
H      0.7260068851   -1.2740906280   -1.0979822434
C     -3.8104880816   -0.2821854265   -0.9384214243
C     -2.4188914026    0.1112362154   -0.6812735062
C     -1.6953287544   -0.9965942231    0.1180784345
H     -4.0252941411   -1.0720507591   -1.6329241839
H     -4.6119802253    0.0813467076   -0.3257568688
H     -1.8815477708    0.2534370669   -1.6236694948
H     -2.3742095403    1.0403341160   -0.1108003096
H     -2.3242148601   -1.2692903975    0.9696824904
H     -1.5915742374   -1.8820944451   -0.5121755230
C      2.1314006701    1.3801544702    0.6828578188
C      2.0994791186    0.0625208703   -0.1116293057
C      2.9428606700    0.1597824172   -1.3130826805
H      1.5843197887    1.2839935226    1.6261090791
H      2.4901581401   -0.7250935370    0.5450597775
H      3.1724773741    1.6355248725    0.9048287645
H      0.0739757821    3.4574717182   -0.3410953512
H      3.2184603081   -0.7274088169   -1.8492172429
H      3.1156521419    1.1132605422   -1.7717981159
O      0.2461198868    2.6213175350    0.1094205047
O      1.6678712282    2.5073262521   -0.0159713583
