# Supplementary material for: Autonomous Reaction Network Exploration in Homogeneous and Heterogeneous Catalysis
Source: Top Catal. 2022 Jan 13;65(1-4):6–39. doi: 10.1007/s11244-021-01543-9 (PMC8816766; doi:10.1007/s11244-021-01543-9)
Supplement: Supplementary file 2 — Supplementary file2 (ZIP 3070 kb) [file 11244_2021_1543_MOESM2_ESM.zip › compounds_centroids_xyz/60d9746b4e86f13a5f56a79d.xyz]

30
0 2
C     -1.7227767969    0.5250294257    2.4271986486
C     -1.6781040066   -0.2833654405    1.1317441123
C     -3.0963569195   -0.6423773940    0.6844472645
H     -2.2172688079   -0.0379515911    3.2155464714
H     -0.7148540670    0.7706715340    2.7520203846
H     -2.2678810155    1.4537529971    2.2739104023
H     -1.1309352718   -1.2142571050    1.3226659520
H     -3.6095772816   -1.1891760779    1.4722500048
H     -3.6651038381    0.2595136654    0.4680460828
C      0.4759788192    0.4331691505   -2.0637200083
C     -0.5472998040   -0.2934828740   -1.1778889347
C     -0.9424024458    0.5084269417    0.0556047276
H      0.4390162175    1.5036707429   -1.8570359332
H      0.1978600830    0.2976790195   -3.1116330574
H     -3.0797227836   -1.2643428798   -0.2070678916
H     -1.4489854991   -0.4802405155   -1.7678560530
H     -0.0123795826    0.9204170336    0.5296661722
H     -1.5293175827    1.3820323225   -0.2374472710
O      2.2421951157    1.5181032394   -0.0966725869
O      1.4634125425    1.4479959853    0.9780996100
C      1.9264970029   -0.0489603448   -1.9450672356
C      2.6645729648    0.2619201973   -0.6139014885
C      2.5708693272   -0.8679328159    0.4026045892
H     -0.1559296265   -1.2701563893   -0.8849245863
H      2.4854683616    0.4243084425   -2.7549423499
H      1.9691695554   -1.1282982766   -2.1001973478
H      3.7222400981    0.4338688842   -0.8612182101
H      1.5358723681   -1.0977841437    0.6349788248
H      3.0602921451   -1.7529728816    0.0060363153
H      3.0654507281   -0.5692608519    1.3247533918
