# Supplementary material for: Autonomous Reaction Network Exploration in Homogeneous and Heterogeneous Catalysis
Source: Top Catal. 2022 Jan 13;65(1-4):6–39. doi: 10.1007/s11244-021-01543-9 (PMC8816766; doi:10.1007/s11244-021-01543-9)
Supplement: Supplementary file 2 — Supplementary file2 (ZIP 3070 kb) [file 11244_2021_1543_MOESM2_ESM.zip › compounds_centroids_xyz/60d922774e86f13a5f56a659.xyz]

8
0 1
O     -1.5529371167    1.1936633897    1.7102861336
O     -0.8447084896    0.9933770893    0.6327895992
C      0.5663792696   -0.2667327455   -0.7746806593
C     -0.2148790032   -0.0815113855    0.4684220477
H      1.6030646521   -0.4983900712   -0.5347254024
H      0.1672522372   -1.1077307680   -1.3414088789
H      0.5235702049    0.6318723142   -1.3840431596
H     -0.2477417544   -0.8645478231    1.2233603198
