# Supplementary material for: Autonomous Reaction Network Exploration in Homogeneous and Heterogeneous Catalysis
Source: Top Catal. 2022 Jan 13;65(1-4):6–39. doi: 10.1007/s11244-021-01543-9 (PMC8816766; doi:10.1007/s11244-021-01543-9)
Supplement: Supplementary file 2 — Supplementary file2 (ZIP 3070 kb) [file 11244_2021_1543_MOESM2_ESM.zip › compounds_centroids_xyz/60e0305a4e86f1e63e3dc755.xyz]

17
0 1
O     -1.8550929499    1.2222937229   -0.1824464743
O     -1.8321056014   -0.1047418366   -0.2303474756
C     -0.9230441731   -2.2205742173   -0.5102710404
C     -0.7743669632   -0.7400743149   -0.4957712519
H     -0.2406136419   -2.6682480224    0.2105996890
H     -1.9443904760   -2.5031427038   -0.2687696525
H     -0.6636436282   -2.6058260149   -1.4957196170
C      1.1984124000    1.3059080010    1.3390197351
C      1.1161991148    0.1472336067    0.6906372045
C      0.5657578628   -0.1189826323   -0.6968324970
H      1.4512367034   -0.7318097042    1.2189007142
H      1.6157098079    1.3365779134    2.3389504417
H     -0.5892650406    2.3419961366   -0.2167519206
H      1.2234085602   -0.8090139154   -1.2260009620
H      0.4769092090    0.8129622165   -1.2564214538
O      0.3141006058    2.7719534200   -0.2499449772
O      0.8607882104    2.5634883447    1.0311695378
