# Supplementary material for: Autonomous Reaction Network Exploration in Homogeneous and Heterogeneous Catalysis
Source: Top Catal. 2022 Jan 13;65(1-4):6–39. doi: 10.1007/s11244-021-01543-9 (PMC8816766; doi:10.1007/s11244-021-01543-9)
Supplement: Supplementary file 2 — Supplementary file2 (ZIP 3070 kb) [file 11244_2021_1543_MOESM2_ESM.zip › compounds_centroids_xyz/60d768f34e86f1c8c019e2fc.xyz]

9
0 1
C      0.2034804506    0.4345331175   -0.7615467712
C     -0.5904136322   -0.6231591226   -0.3196323345
C     -0.1667090886   -1.8180981882    0.1004109939
H     -1.6495632822   -0.4136893775   -0.4290830456
H      1.0148825295    3.1717757898    0.6494422399
H     -0.8649452391   -2.5832210075    0.3848970828
H      0.8794871358   -2.0401029318    0.2116473545
O      0.4932382071    2.3867381543    0.8243892739
O      0.6805429190    1.4852235659   -0.6605247935
