# Supplementary material for: Autonomous Reaction Network Exploration in Homogeneous and Heterogeneous Catalysis
Source: Top Catal. 2022 Jan 13;65(1-4):6–39. doi: 10.1007/s11244-021-01543-9 (PMC8816766; doi:10.1007/s11244-021-01543-9)
Supplement: Supplementary file 2 — Supplementary file2 (ZIP 3070 kb) [file 11244_2021_1543_MOESM2_ESM.zip › compounds_centroids_xyz/60de85514e86f122be00293e.xyz]

22
0 1
C     -0.8324591194    0.9170935957    0.1468304280
C     -1.0150437788    2.3031233098    0.5066501394
C     -1.8593595496    3.1065128323   -0.1335178574
H     -1.4330970972    0.5749696635   -0.6854214919
H     -0.4381076808    2.6866642522    1.3370080644
H     -1.9889977321    4.1384201099    0.1448606670
H     -2.4545702016    2.7531287676   -0.9594214293
O     -1.0470548059   -1.8009350088   -0.5240225985
O     -0.6936877429   -1.5452958084   -1.8759522839
C      0.8720974932    0.3293342334    1.9133054832
C     -0.0200415569    0.0399411942    0.7433207697
H      1.1645825789    1.3745635652    1.9431588968
H      0.3524901114    0.0926418794    2.8425711710
H      1.7710934935   -0.2829800357    1.8680907248
C      0.6404002046   -1.9829392614   -1.9859353007
C      1.3004146973   -1.6126656385   -0.6484862435
C      0.0595201658   -1.3930946772    0.2588882938
H      0.6770672929   -3.0674599239   -2.1550109958
H      1.0634264428   -1.4588690815   -2.8426040337
H      1.8754379118   -0.6914254860   -0.7293921092
H      0.0610928060   -2.0708905203    1.1203407963
H      1.9447960668   -2.4098379613   -0.2852610904
