# Supplementary material for: Autonomous Reaction Network Exploration in Homogeneous and Heterogeneous Catalysis
Source: Top Catal. 2022 Jan 13;65(1-4):6–39. doi: 10.1007/s11244-021-01543-9 (PMC8816766; doi:10.1007/s11244-021-01543-9)
Supplement: Supplementary file 2 — Supplementary file2 (ZIP 3070 kb) [file 11244_2021_1543_MOESM2_ESM.zip › compounds_centroids_xyz/60d8dfa34e86f13a5f56a523.xyz]

27
0 1
C     -1.0340836311    0.2124179688    0.8673246554
C     -2.5279046077    0.2952731397    0.7712785284
C     -3.2143872716    1.4192485556    0.8426165386
H     -0.7922631525   -0.4013732914    1.7404997511
H     -0.6203275308    1.2128812358    1.0159847612
H     -3.0370587929   -0.6516666157    0.6529392175
H     -4.2887290442    1.4358258399    0.7807820631
H     -2.7298058679    2.3736384949    0.9675671246
C     -0.9923203142    0.2839764109   -1.6459120652
C     -0.4209812728   -0.3952540798   -0.4040181819
C     -0.5595422902   -1.9075712961   -0.4907797035
H     -2.0216037169   -0.0200297403   -1.8056433166
H     -0.9528031136    1.3648995095   -1.5352928487
H     -0.3811751830   -0.0048965003   -2.4987316930
H     -1.5653718613   -2.1793873992   -0.7951004298
H     -0.3361007212   -2.3914047234    0.4585519233
C      1.8333547853   -0.5429772345    0.6420311102
C      3.0631342430    0.2992180184    0.8296930018
C      3.4878862479    1.2166857647   -0.0159930722
H      2.1266996304   -1.5720745981    0.3983997273
H      3.5971224377    0.0734132645    1.7435456445
H      1.2481288580   -0.5367772720    1.5652912590
H      0.1413184161   -2.2551103480   -1.2508952429
H      4.3834152019    1.7833129866    0.1712530688
H      2.9690018595    1.4064666742   -0.9394815214
O      1.5955171347   -0.4972996857   -1.6319689866
O      1.0288795577   -0.0214350788   -0.4339413129
