# Supplementary material for: Autonomous Reaction Network Exploration in Homogeneous and Heterogeneous Catalysis
Source: Top Catal. 2022 Jan 13;65(1-4):6–39. doi: 10.1007/s11244-021-01543-9 (PMC8816766; doi:10.1007/s11244-021-01543-9)
Supplement: Supplementary file 2 — Supplementary file2 (ZIP 3070 kb) [file 11244_2021_1543_MOESM2_ESM.zip › compounds_centroids_xyz/60e042ee4e86f1e63e3dc7bb.xyz]

19
0 2
C      1.7563484668   -1.8220135006   -0.7196823242
C      0.5100175300   -1.0125068709   -0.7412436711
C     -0.7872727367   -1.5880500819   -1.1930116038
H      2.5985876794   -1.2041715251   -0.4158713703
H      1.6827363279   -2.6556234006   -0.0131170565
H      1.9454208468   -2.2362865653   -1.7086640840
H     -0.5996636604   -2.5042696164   -1.7438630604
H     -1.3368888306   -0.9012738442   -1.8420372911
C     -0.4060490254    1.1035798127   -0.0299171874
C     -0.1066360309    2.1981499085    0.9438842814
C     -0.9823739468    2.6510259428    1.8198054443
H     -1.4378593609    0.7586900282    0.0794422287
H      0.9045747438    2.5789565169    0.9102089360
H     -0.2057022939    1.4176124750   -1.0607439129
H     -1.4237502240   -1.8202013214   -0.3339923211
H     -0.7327664150    3.4303821819    2.5179049806
H     -1.9833818149    2.2572430516    1.8751908552
O      0.0991529004   -0.6590336894    1.4200872060
O      0.5055058445    0.0077904982    0.2356199506
