# Supplementary material for: Autonomous Reaction Network Exploration in Homogeneous and Heterogeneous Catalysis
Source: Top Catal. 2022 Jan 13;65(1-4):6–39. doi: 10.1007/s11244-021-01543-9 (PMC8816766; doi:10.1007/s11244-021-01543-9)
Supplement: Supplementary file 2 — Supplementary file2 (ZIP 3070 kb) [file 11244_2021_1543_MOESM2_ESM.zip › compounds_centroids_xyz/60c8a7d5a638820ca3724d7b.xyz]

27
0 1
C     -2.4707505521   -1.0894279388    0.8656545846
C     -1.6162028564    0.1490940958    1.1446532450
C     -1.9974102577    1.2917280999    0.2007317935
H     -2.1992094611   -1.8962122597    1.5429388967
H     -3.5235282010   -0.8568156669    1.0111193970
H     -2.3379439180   -1.4374601836   -0.1556362344
H     -1.8258774651    0.4785247303    2.1683851794
H     -1.3902401487    2.1706161014    0.4046454401
H     -3.0440069003    1.5549329922    0.3393012467
C      2.1248673285   -0.8844702812   -2.0111275408
C      1.7032864431   -0.1851564531   -0.7204714659
C      1.6036625673    1.3209742871   -0.9433823001
H      3.0887800891   -0.5108080354   -2.3498268750
H      2.2083996828   -1.9585923831   -1.8592708064
H      1.3940198231   -0.7047804466   -2.7975592480
H      2.4692955686   -0.3752700146    0.0369853592
H      2.5600906620    1.7208539484   -1.2732683702
H      0.8590586908    1.5457309920   -1.7043443653
C      0.6430985073    0.0145281499    2.1122300120
C     -0.1415503547   -0.1756678386    1.0624502975
C      0.3658119309   -0.7585603753   -0.2323027027
H      1.6941830723   -0.2173267142    2.1015219174
H      0.2633041280    0.4175545966    3.0365367429
H      1.3189652943    1.8228396619   -0.0221203352
H     -1.8550266524    1.0087271848   -0.8391399326
H      0.4796123288   -1.8394938872   -0.1002563323
H     -0.3746893494   -0.6060623618   -1.0184476033
