# Supplementary material for: Autonomous Reaction Network Exploration in Homogeneous and Heterogeneous Catalysis
Source: Top Catal. 2022 Jan 13;65(1-4):6–39. doi: 10.1007/s11244-021-01543-9 (PMC8816766; doi:10.1007/s11244-021-01543-9)
Supplement: Supplementary file 2 — Supplementary file2 (ZIP 3070 kb) [file 11244_2021_1543_MOESM2_ESM.zip › compounds_centroids_xyz/60dd2bd94e86f1e23f61749f.xyz]

31
0 1
C     -2.3720387943   -0.5122650141   -0.0543954496
C     -1.1723219525    0.0424767915    0.7139580171
C     -1.5064585605    1.4247527128    1.2684099251
H     -2.6073531753    0.1108786365   -0.9142135513
H     -2.1726771747   -1.5212275651   -0.4100248826
H     -3.2492714490   -0.5441599556    0.5881153259
H      0.4697468488    2.7804254857   -0.0138481685
H     -2.3687425598    1.3540824896    1.9287135742
H     -0.6778209826    1.8265168578    1.8456497098
H     -1.7526273202    2.1193411234    0.4693167861
H     -0.9873485512   -0.6188152080    1.5691254651
O      1.4265597914   -1.0733496944    1.6285883615
O      1.6937169491   -2.2864183831    0.9105171524
C      0.8447881274    0.4342357546   -2.5202035644
C      0.1684802455    1.0364429087   -1.2873729547
C      0.9574418814   -3.3344929138    1.4752022865
H      0.8968619955    1.1689813145   -3.3208099964
H      1.8574582350    0.1144567926   -2.2849143508
H      0.2891943267   -0.4270739960   -2.8843037446
H     -0.8611034750    1.2821872762   -1.5657186693
H      1.2104488824   -3.4748256014    2.5298851642
H      1.2549169796   -4.2121272197    0.9031687808
C      1.3611676388    0.0104227260    0.7344566106
C      0.1062437380   -0.0082678472   -0.1515698306
C      0.8758762697    2.3415661485   -0.9188680740
H      2.2643028458    0.0200646250    0.1139932224
H      1.3748360334    0.8720409834    1.4044136090
H     -0.1210121010   -3.1715984339    1.3774016048
H      0.1043829181   -0.9953134112   -0.6301428783
H      0.7510390256    3.0597757053   -1.7273101679
H      1.9413133640    2.1812869113   -0.7772193127
