# Supplementary material for: Autonomous Reaction Network Exploration in Homogeneous and Heterogeneous Catalysis
Source: Top Catal. 2022 Jan 13;65(1-4):6–39. doi: 10.1007/s11244-021-01543-9 (PMC8816766; doi:10.1007/s11244-021-01543-9)
Supplement: Supplementary file 2 — Supplementary file2 (ZIP 3070 kb) [file 11244_2021_1543_MOESM2_ESM.zip › compounds_centroids_xyz/60dea4764e86f122be0029c3.xyz]

29
0 1
C     -2.6716908482   -1.1151060652   -0.6192413961
C     -1.3182466832   -0.4386011236   -0.8204621046
C     -1.4548507479    0.7302320909   -1.7933779967
H     -2.5992553179   -1.9361407736    0.0893033813
H     -3.3975675538   -0.4016279237   -0.2359589871
H     -3.0438317875   -1.5066816563   -1.5640810328
H     -0.9734050305   -0.0503409946    0.1426027194
H     -2.2004766576    1.4373616464   -1.4371400329
H     -1.7626249063    0.3732880857   -2.7742549145
O      2.1273223914   -1.0561777031    0.3314691132
O      0.9185492862   -1.6477299336    0.8147122184
C      0.6989259877    0.8474057424    2.3468927542
C      1.6268242047    1.1822056232    1.2180325533
C      1.8997323063    2.6478861815    1.0438415791
H     -0.2965400390    1.2494235989    2.1539434689
H      0.6235923777   -0.2238205664    2.4974742673
H      1.0667789594    1.3090950892    3.2630266795
H     -0.5082967199    1.2559771029   -1.8983944404
H      0.9698512707    3.1833166640    0.8531603974
H      2.3343612835    3.0565952573    1.9553160683
C      0.2754266582   -2.3431577662   -0.2278070330
C     -0.2687549378   -1.4333421228   -1.3300926884
C      2.1892285157    0.3081606571    0.3915836798
H      0.9596990633   -3.0867547917   -0.6562812362
H     -0.5297711194   -2.8622558607    0.2974452669
H      2.5828637181    2.8320120491    0.2194154972
H     -0.6930478871   -2.0583264463   -2.1176671585
H      2.8721494122    0.6302241921   -0.3865525058
H      0.5730548010   -0.8831202528   -1.7569081172
